# Supplementary material for: Legionella longbeachae Regulates the Association of Polyubiquitinated Proteins on Bacterial Phagosome with Multiple Deubiquitinases
Source: Microbiol Spectr. 2023 Feb 15;11(2):e04179-22. doi: 10.1128/spectrum.04179-22 (PMC10100730; doi:10.1128/spectrum.04179-22)
Supplement: Supplemental file 2 — Supplemental material. Download spectrum.04179-22-s0002.xlsx, XLSX file, 0.1 MB [file spectrum.04179-22-s0002.xlsx]

## Sheet: Ub-VME
Accession	Protein names	Gene names	MW [kDa]	Protein score	Sequence coverage (%)	# Unique Peptides	# Peptides	# PSMs
D3HPE3	Homologous to SidE substrate of Dot/Icm secretion system	LLO_0426	176.37	5386.95	65.04	75	94	134
D3HM57	Similar to Sid proteins	LLO_3095	169.007	4171.46	61.16	71	82	103
D3HM54	Homologous to SidE substrate of Dot/Icm secretion system	LLO_3092	177.83	3845.64	55.3	61	76	99
D3HSZ9	Putative aldo/keto reductase	LLO_1664	39.1394	2797.25	67.81	29	29	83
D3HTD9	Putative NADP-specific glutamate dehydrogenase	LLO_1804	185.915	2050.85	27.63	42	42	52
D3HPJ7	DNA-directed RNA polymerase subunit beta'	rpoC	155.194	1950.28	36.12	25	48	53
D3HQ09	Putative glutaryl-CoA dehydrogenase	gcdH	42.6114	1807.77	55.84	17	17	40
D3HPE1	Homologous to SidE substrate of Dot/Icm secretion system	LLO_0424	169.362	1710.78	31.56	25	41	49
D3HPJ6	DNA-directed RNA polymerase subunit beta	rpoB	152.587	1655.19	32.53	46	46	48
D3HM60	SidC protein	sidC	111.12	1583.42	40.45	35	35	42
D3HRL3	Uncharacterized protein	LLO_1184	53.0766	1526.78	57.84	18	18	33
D3HSD3	Chaperone protein HtpG	htpG	71.1784	1424.96	52.24	32	32	37
D3HN35	ATP synthase subunit alpha	atpA	55.6269	1409.04	48.16	26	26	33
D3HPI9	Elongation factor Tu	tufA-2	43.1321	1402.53	53.79	19	19	37
D3HL36	Biotin carboxylase	accC	48.8772	1389.19	50.9	21	21	37
D3HNH8	Putative ankyrin repeat protein	LLO_0115	77.365	1374.06	38.67	25	25	36
D3HR67	Some similarity with eukaryotic proteins	LLO_1042	104.962	1356.33	36.84	36	36	43
D3HRW5	Lon protease	lon	90.8522	1335.98	41.45	31	31	35
D3HNE5	Transcription termination factor Rho	rho	47.1526	1333.8	58.33	24	24	33
D3HM50	Carbamoyl-phosphate synthase large chain	carB	117.791	1295.56	31.68	28	28	32
D3HNX3	AAA_PrkA domain-containing protein	LLO_0258	74.2878	1285.54	53.03	28	28	34
D3HT96	Pyruvate dehydrogenase E1 component	aceE	99.9426	1265.75	33.71	25	25	32
D3HPY7	60 kDa chaperonin	htpB	58.1578	1249.61	43.09	20	20	28
D3HJW9	Chaperone protein ClpB	clpB	96.2684	1238.08	40.75	27	27	30
D3HKB2	Putative coiled-coil protein	LLO_2456	116.305	1226.28	32.09	28	28	32
D3HPB4	2-oxoglutarate dehydrogenase, E1 subunit	sucA	105.155	1109.16	33.83	30	30	35
D3HKG1	Chaperone protein DnaK	dnaK	70.0471	1096.98	34.51	20	20	28
D3HN33	ATP synthase subunit beta	atpD	50.0459	1005.52	45.41	14	14	21
D3HLV2	Uncharacterized protein	LLO_2985	60.1476	997.52	34.8	17	19	25
D3HPV6	Ribonuclease E	rne	72.5225	963.36	39.32	17	17	23
A0A378KVP9	DNA-directed RNA polymerase subunit beta'	rpoC	156.887	947.45	16.28	1	24	25
D3HJ47	ATP-dependent Clp protease ATP-binding subunit ClpA	clpA	83.8569	919.87	36.21	20	20	22
D3HL05	Carboxy-terminal protease	ctpA	47.9643	847.68	40.67	18	18	20
D3HP08	Translation initiation factor IF-2	infB	94.8119	824.86	23.13	17	17	21
D3HJS3	Quinone oxidoreductase	qor	35.4474	815.47	49.69	15	15	24
D3HTD3	30S ribosomal protein S1	rpsA	61.5178	789.34	29.87	17	17	18
D3HRF9	Lysine--tRNA ligase	lysS	58.1916	776.85	45.47	20	20	22
D3HNB0	Ribosomal RNA large subunit methyltransferase K/L	ycbY	80.0535	772	31.91	19	19	22
D3HQG8	Uncharacterized protein	LLO_0794	127.733	719.54	16.88	17	17	18
D3HPK0	Elongation factor G	fusA	76.8459	704.19	29.97	18	18	19
D3HJI7	Uncharacterized protein	LLO_2179	59.5905	701.41	30.6	17	17	20
D3HKM4	ATP-dependent protease ATPase subunit HslU	hslU	49.3129	700.23	39.77	18	18	18
D3HPD5	3-oxoacyl-[acyl-carrier-protein] reductase	fabG	26.6585	696.22	45.12	9	10	14
D3HT22	Aspartate--tRNA(Asp/Asn) ligase	aspS	66.7856	661.06	33.05	17	17	18
D3HT94	Dihydrolipoyl dehydrogenase	lpd	51.0849	660.52	31.52	15	15	16
D3HT74	Protein translocase subunit SecA	secA	101.654	620.19	19.42	17	17	19
D3HT34	Bifunctional protein PutA	putA	115.799	615.85	13.36	12	12	13
D3HQF0	Putative glyoxalase/bleomycin resistance protein	LLO_0776	14.2621	608.62	69.6	6	6	16
D3HN78	Arginine decarboxylase	speA	70.8321	608.13	28.01	17	17	18
D3HNZ8	NADH-quinone oxidoreductase	nuoG	87.0748	589.13	23.98	16	16	16
D3HTP5	Elongation factor G	fusA	76.4065	583.91	23.99	15	15	17
D3HRW4	ATP-dependent Clp protease ATP-binding subunit ClpX	clpX	46.4601	581.48	33.25	11	11	13
D3HKF7	Adenosylhomocysteinase	sahH	48.612	581.34	37.64	15	15	17
D3HLG4	Putative 2,4-dienoyl-CoA reductase	fadH	74.5662	576.28	26.26	14	14	16
D3HT91	GTP pyrophosphokinase	relA	82.8571	549.03	24.66	16	16	17
D3HPB5	Dihydrolipoyllysine-residue succinyltransferase component of 2-oxoglutarate dehydrogenase complex	sucB	44.9793	537.55	28.61	10	10	13
D3HQI4	Putative fused transporter subunits of ABC superfamily: ATP-binding components	yjjK	63.053	537.21	26.75	13	13	14
D3HT95	Acetyltransferase component of pyruvate dehydrogenase complex	aceF	58.5796	534.82	24.77	11	11	11
D3HJ60	Phosphoenolpyruvate synthase	ppsA	87.5675	530.43	19.07	12	12	13
D3HPK6	50S ribosomal protein L2	rplB	30.0903	518.76	45.82	10	10	14
D3HP52	Threonine--tRNA ligase	thrS	72.933	518.67	24.73	15	15	15
D3HSM7	Poly(A) polymerase I	pcnB	50.2905	517.94	29.91	10	10	12
D3HPW7	Asparagine--tRNA ligase	asnS	53.0514	513.94	31.05	14	14	16
D3HM81	Uncharacterized protein	LLO_3118	31.6006	513.91	52.46	10	10	11
D3HSW5	Putative coiled coil protein, weakly similar to eukaryotic protein	LLO_1631	81.926	499.41	21.52	15	15	15
D3HJR1	Inosine-5'-monophosphate dehydrogenase	guaB	52.4284	499.4	24.29	10	10	12
D3HM82	Putative coiled-coil protein	LLO_3119	110.736	498.93	16	13	15	15
D3HRX8	Histidine biosynthesis bifunctional protein HisIE	hisI	23.0025	487.19	31.4	5	5	9
D3HT81	Aminotransferase	yfdZ	44.9732	476.88	29.43	8	8	10
D3HLW4	Uncharacterized protein	LLO_2997	44.8408	472.54	34.6	14	14	17
D3HRE7	Alanine--tRNA ligase	alaS	96.0247	467.51	15.81	12	12	12
D3HMT6	Putative 5'-nucleotidase	LLO_3322	53.6908	462.6	22.78	10	10	10
D3HQP4	Alanine dehydrogenase	ald	39.5737	462.54	25.47	8	8	9
D3HRH6	Malate oxidoreductase	sfcA	63.8927	457.28	21.5	11	11	12
D3HQG3	Quinone oxidoreductase (NADPH:quinone reductase)	qor	35.4166	442.96	20.61	6	6	8
D3HLC6	Probable alpha-L-glutamate ligase	rimK	32.7743	440.24	43.71	11	11	12
D3HLH5	RNA polymerase sigma factor RpoD	rpoD	71.6699	438.41	16.72	10	10	11
D3HJ21	UDP-N-acetylglucosamine 1-carboxyvinyltransferase	murA	45.1585	430.16	30.33	10	10	11
D3HP57	Phenylalanine--tRNA ligase beta subunit	pheT	88.1526	424.1	18.54	13	13	13
D3HQH7	Proline--tRNA ligase	proS	64.2897	424	17.22	9	9	12
D3HKG3	Phospho-2-dehydro-3-deoxyheptonate aldolase	LLO_2507	50.0989	420.75	20.95	7	7	11
D3HT55	30S ribosomal protein S2	rpsB	28.3786	406.1	35.97	7	7	9
D3HSB8	Ribonucleoside-diphosphate reductase	rir1	106.519	402.76	10.84	11	11	11
D3HP29	Enoyl-[acyl-carrier-protein] reductase [NADH]	fabI	27.9265	396.02	45.7	10	10	12
D3HL11	Adenylosuccinate synthetase	purA	47.6678	393.63	19.68	7	7	8
D3HS37	Pyruvate dehydrogenase (Pyruvate oxidase), thiamin-dependent, FAD-binding	poxB	62.0206	381.3	17.91	8	8	10
D3HPB2	Succinate dehydrogenase flavoprotein subunit	sdhA	64.6933	381.09	18.51	9	9	9
D3HKW1	Enhanced entry protein EnhC	enhC	133.954	373.02	9.49	11	11	11
D3HPM7	30S ribosomal protein S4	rpsD	23.4124	368.34	31.55	9	9	9
D3HPK9	30S ribosomal protein S3	rpsC	23.9903	367.29	49.54	11	11	12
D3HK81	Uncharacterized protein	LLO_2424	19.9304	366.65	56	7	7	9
D3HPV0	Chorismate synthase	aroC	37.9523	364.39	21.31	6	6	7
D3HM00	Putative regulatory protein (GGDEF and EAL domains)	LLO_3035	87.8762	359.91	17.36	10	11	11
D3HP76	Intracellular multiplication protein IcmX	icmX	50.7368	358.37	20.69	6	6	6
D3HN69	DNA gyrase subunit B	gyrB	90.3231	356.38	14.16	11	11	11
D3HNW4	Putative GTP-binding protein TypA/BipA	typA	67.6911	355.89	19.57	10	10	10
D3HJ74	Acetyl-coenzyme A carboxylase carboxyl transferase subunit alpha	accA	35.4072	341.16	27.76	6	6	7
D3HP12	Polyribonucleotide nucleotidyltransferase	pnp	78.6166	336.29	16.92	9	9	10
D3HLW3	Uncharacterized protein	LLO_2996	72.0089	333.02	16.77	12	12	12
D3HKX7	Ribosome-binding ATPase YchF	ychF	39.6195	330.66	25.34	8	8	9
D3HNY9	Phosphoglucosamine mutase	msrA	48.7717	329.51	26.39	10	10	10
D3HL94	Uncharacterized protein	dotO	112.496	326.03	10.01	9	9	9
D3HPM8	DNA-directed RNA polymerase subunit alpha	rpoA	36.7862	325.36	20.3	6	6	7
D3HLF3	Uncharacterized protein	LLO_2836	30.615	317.84	32.46	7	7	8
D3HPV1	Aspartate-semialdehyde dehydrogenase	asd	37.1332	317.29	26.18	7	7	7
D3HR83	Glycine--tRNA ligase beta subunit	glyS	76.8042	315.07	10.89	7	7	8
D3HL99	Putative IcmE/DotG protein	dotG	155.318	312.46	10.69	12	12	12
D3HLP1	Putative oxidoreductase FAD/NAD(P)-binding	LLO_2922	27.241	308.68	22.08	4	4	6
D3HKG0	Chaperone protein DnaJ	dnaJ	41.4086	303.79	22.16	8	8	9
D3HPK3	50S ribosomal protein L3	rplC	23.0011	303.07	37.04	7	7	8
D3HPC2	Uncharacterized protein	LLO_0405	55.9126	302.75	11.93	5	5	5
D3HRM6	Putative adenylate/guanylate cyclase	LLO_1197	85.337	294.54	12.29	8	8	8
D3HLP6	Putative universal stress family protein	LLO_2927	32.548	293.03	31.93	9	9	9
D3HPJ9	30S ribosomal protein S7	rpsL	19.7144	290.54	34.86	5	5	5
D3HQT5	Guanosine-3',5'-bis(Diphosphate) 3'-pyrophosphohydrolase	spoT	80.739	290.47	13.97	8	8	8
D3HRJ7	Ankyrin repeat protein	LLO_1168	43.9577	286.2	28.24	8	8	9
D3HKJ8	Putative cyclic nucleotide-binding	LLO_2542	17.1221	282.5	38.82	4	4	5
D3HLC1	Glucose-6-phosphate 1-dehydrogenase	zwf	56.7134	281.89	15.35	7	7	7
D3HLF9	Signal recognition particle protein	ffh	50.8141	277.3	23.31	8	8	8
D3HPJ2	50S ribosomal protein L11	rplK	15.057	276.06	46.53	6	6	7
D3HPJ3	50S ribosomal protein L1	rplA	24.4312	272.3	26.84	5	5	5
D3HJK7	Putative metallo-beta-lactamase family protein	LLO_2197	51.0822	270.08	16.81	6	6	6
D3HSL1	Histidine--tRNA ligase	hisS	48.563	269.66	15.53	6	6	6
D3HPB6	Succinate--CoA ligase [ADP-forming] subunit beta	sucC	41.4348	267.44	14.77	5	5	5
D3HIU8	TldD protein	tldD	51.3401	258.51	17.71	7	7	7
D3HNS6	Glutamine--fructose-6-phosphate aminotransferase [isomerizing]	glmS	65.9484	254.88	16.56	9	10	10
D3HK05	Periplasmic serine endoprotease DegP-like	htrA	49.1983	254.7	16.41	6	6	6
D3HP99	Putative NAD-dependent epimerase/dehydratase	LLO_0382	36.4878	253.86	28.4	8	8	8
D3HL68	UDP-N-acetylmuramate--L-alanine ligase	murC	52.0188	253.82	9.17	3	3	3
D3HMZ8	RNA polymerase-associated protein RapA	hepA	109.19	252.17	7.78	7	7	7
D3HK16	Putative phosphate acetyl/butaryl transferase	LLO_2361	50.6007	251.81	11.4	5	5	6
D3HNS1	Putative PhoH protein	LLO_0206	52.2758	251.66	10.34	4	4	5
D3HN27	DNA topoisomerase 4 subunit A	parC	83.877	249.7	11.42	7	8	9
D3HRX7	PUA domain-containing protein	LLO_1296	43.1426	246.94	17.44	5	5	5
D3HMI8	SHSP domain-containing protein	LLO_3221	21.9192	238.82	25.51	4	4	4
D3HQR8	Enoyl-CoA hydratase-isomerase	paaF	27.4933	235.71	20.93	4	4	5
D3HMA7	Uncharacterized protein	LLO_3143	29.3474	231.54	22.71	5	5	5
D3HN80	Uncharacterized protein	LLO_0015	35.0967	231.13	18.45	5	5	5
D3HMN9	Phosphoribosylformylglycinamidine cyclo-ligase	purM	37.975	231.08	21.33	5	5	5
D3HNX2	UPF0229 protein LLO_0257	LLO_0257	48.3388	229.22	17.54	7	7	7
D3HKU0	Tyrosine--tRNA ligase	tyrS	44.8766	228.65	10.05	4	4	4
D3HPH0	Putative phosphoribosyltransferase	LLO_0453	22.9592	228.17	20.85	4	4	5
D3HRC9	Putative diaminopimelate decarboxylase, aspartate kinase (Fusion of lysA and lysC)	lysAC	94.3239	228.15	9.26	6	6	6
D3HPB3	Succinate dehydrogenase, iron sulfur protein	sdhB	27.3306	227.3	26.25	6	6	6
D3HPJ4	50S ribosomal protein L10	rplJ	18.9794	222.52	25.86	4	4	4
D3HSK6	Uncharacterized protein	LLO_1527	34.1456	220.55	25.42	6	6	6
D3HP79	Defect in organelle trafficking protein DotA	dotA	109.819	218.37	4.97	4	4	4
D3HRR4	Pyrophosphate--fructose 6-phosphate 1-phosphotransferase	pfp	44.5768	215.52	21.98	7	7	7
D3HNN3	Putative MoxR-like ATPases, putative regulator	LLO_0168	37.0274	214.99	21.02	6	6	7
D3HKW3	Enhanced entry protein EnhA	enhA	26.4602	214.42	22.36	5	5	5
D3HPB7	Succinate--CoA ligase [ADP-forming] subunit alpha	sucD	30.2285	211.4	23.63	5	5	5
D3HTF1	Enoyl CoA hydratase	yfcX	73.4977	211.3	9.82	6	6	6
D3HT32	Aconitate hydratase	acnA	98.1761	208.19	8.87	7	7	7
D3HKX4	50S ribosomal protein L21	rplU	11.7795	207.57	47.57	5	5	6
D3HQY7	Putative universal stress family protein	LLO_0959	35.1342	203.89	18.97	4	4	4
D3HKE6	Putative sensory histidine-kinase / response regulator	LLO_2490	86.2808	203.46	8.4	5	5	5
D3HKK6	Putative heat shock protein, Hsp20 family	LLO_2550	16.9058	200.86	28.08	5	5	6
D3HP56	Phenylalanine--tRNA ligase alpha subunit	pheS	38.2944	200.41	12.17	5	5	5
D3HJW1	Respiratory NADH dehydrogenase 2/cupric reductase	ndh	48.4779	200.41	9.32	4	4	5
D3HTD7	DNA gyrase subunit A	gyrA	96.3084	198.82	6.81	6	6	6
D3HQI9	Sepiapterin reductase	yueD	28.5686	194.99	22.13	5	5	5
D3HSR2	Uncharacterized protein	LLO_1582	21.021	193.81	31.52	4	4	5
D3HRV6	Elongation factor 4	lepA	66.6649	193.5	13.14	5	5	5
D3HJV9	Putative patatin-like phospholipase	LLO_2301	43.6162	192.46	15.36	5	5	5
D3HIV6	GTPase Era	era	33.3475	191.4	17.35	5	5	5
D3HMM7	Phosphoglycerate kinase	pgk	42.7211	191.37	13.64	4	4	5
D3HK57	Uncharacterized protein	LLO_2399	51.4052	190.92	15.62	5	5	5
D3HJP7	Uncharacterized protein	LLO_2238	67.4482	189.76	10.33	6	6	6
D3HQB7	Uncharacterized protein	LLO_0743	20.8868	187.76	19.35	3	3	3
D3HMP2	Amidophosphoribosyltransferase	purF	56.594	185.4	9.76	4	4	4
D3HK82	Uncharacterized protein	LLO_2425	54.3943	184.03	10.23	5	5	5
D3HQ32	Putative NADP-dependent malic enzyme	LLO_0659	51.486	182.71	13.08	6	6	6
D3HPL3	50S ribosomal protein L14	rplN	13.3213	180.54	21.49	2	2	3
D3HP07	Transcription termination/antitermination protein NusA	nusA	54.8742	178.91	9.96	5	5	5
D3HMA2	Putative acetolactate synthase	budB	59.6579	178.82	9.34	4	4	4
D3HLA4	TraG-D_C domain-containing protein	dotL	87.5316	178.6	7.54	6	6	6
D3HL66	D-alanine--D-alanine ligase	ddlA	40.4848	175.56	11.26	4	4	4
D3HQ87	RNA-splicing ligase RtcB	rtcB	51.8363	174.15	10.08	4	4	4
D3HJH5	Putative NAD dependent epimerase/dehydratase	LLO_2169	106.053	173.7	4.54	3	3	3
D3HKT1	Putative D-alanyl-D-alanine carboxypeptidase/D-alanyl-D-alanine-endopeptidase	LLO_2621	65.4221	173.51	7.55	4	4	4
D3HMR5	Putative chemotaxis signal transducer	LLO_3301	68.9243	173.37	5.99	3	3	3
D3HKD0	NAD(P) transhydrogenase subunit beta	pntB	49.2599	172.34	9.46	4	4	4
D3HPN7	Putative 3-oxoacyl-[acyl-carrier protein] reductase	LLO_0519	26.918	171.76	13.94	4	4	4
D3HSL4	GTPase Der	der	51.8847	171.69	15.67	6	6	6
D3HRI0	RNA polymerase sigma factor RpoS	rpoS	39.3283	171.28	7.33	2	2	2
D3HMM6	Glyceraldehyde-3-phosphate dehydrogenase	gap	36.0747	171.07	16.36	5	5	5
D3HPM2	50S ribosomal protein L15	rplO	15.3644	170.91	17.36	2	2	4
D3HSX0	Putative shikimate kinase	LLO_1636	28.9549	170.16	16.47	4	4	4
D3HMP5	N5-carboxyaminoimidazole ribonucleotide mutase	purE	17.2602	169.94	20.73	3	3	4
D3HP60	50S ribosomal protein L13	rplM	16.5058	169.34	30.56	4	4	5
D3HTV4	3-oxoacyl-[acyl-carrier-protein] reductase	fabG	26.4513	165.55	14.23	2	3	3
D3HPK4	50S ribosomal protein L4	rplD	22.5807	165.17	17.41	4	4	5
D3HRR9	Glutathione S-transferase	gst	23.153	164.83	27.5	5	5	5
D3HJ66	Uncharacterized protein	LLO_2060	64.7602	164.72	7.79	5	5	5
D3HN34	ATP synthase gamma chain	atpG	32.2589	164.46	15.63	4	4	4
D3HR82	Glycine--tRNA ligase alpha subunit	glyQ	34.6213	163.87	13.53	4	4	4
D3HJY9	Putative aldehyde dehydrogenase	LLO_2332	55.669	163.25	7.51	3	3	4
D3HPS0	UvrABC system protein A	uvrA	103.959	163.04	5.31	4	4	4
D3HJ84	Uncharacterized protein	LLO_2078	16.7448	162.67	24.66	4	4	5
D3HMU9	Uncharacterized protein	LLO_3335	61.7071	161.86	5.78	3	3	3
D3HMW0	Putative octaprenyl-diphosphate synthase	ispB-2	35.6015	160.85	20.19	5	5	5
D3HN82	GTPase HflX	hflX	47.1159	160.74	10.02	3	3	3
D3HL63	Cell division protein FtsZ	ftsZ	42.1566	159.83	11.36	4	4	4
D3HPM6	30S ribosomal protein S11	rpsK	14.2986	158.96	31.06	3	3	3
D3HQ60	Aspartate--ammonia ligase	asnA	36.771	157.07	17.54	5	5	5
D3HL73	UDP-N-acetylmuramoyl-tripeptide--D-alanyl-D-alanine ligase	murF	47.0024	156.86	7.94	3	3	3
D3HNZ7	NADH-quinone oxidoreductase subunit F	nuoF	46.6392	155.28	11.06	4	4	4
D3HM87	Putative quinone oxidoreductase	LLO_3124	36.5053	153.48	11.11	3	3	3
D3HRJ8	Uncharacterized protein	LLO_1169	101.911	152.83	6.74	6	6	6
D3HMU3	Uncharacterized protein	LLO_3329	23.4677	152.41	10.26	2	2	4
D3HL67	UDP-N-acetylenolpyruvoylglucosamine reductase	murB	33.0707	152.02	19.14	4	4	5
D3HL38	Bifunctional purine biosynthesis protein PurH	purH	57.2744	148.88	7.18	3	3	3
D3HN25	Putative efflux protein	lmxE	44.3072	148.66	16.29	5	5	5
D3HLU1	Putative small heat shock protein	LLO_2974	18.6836	147.78	22.09	3	3	3
D3HQT1	Ribonuclease PH	rph	26.1673	147.33	16.6	3	3	3
D3HTV3	Uncharacterized protein	LLO_p0044	35.0868	145.6	18.91	5	5	5
A0A378L0Z8	30S ribosomal protein S21	rpsU	8.95002	144.87	37.33	3	3	4
D3HSK7	Nucleoside diphosphate kinase	ndk	15.6279	144.64	20.57	3	3	5
D3HJZ2	Leucine--tRNA ligase	leuS	93.811	143.81	6.19	4	4	4
D3HRS4	Putative integral membrane protein	LLO_1244	84.5919	141.88	3.89	3	3	3
D3HKF9	Carbamoyl-phosphate synthase small chain	carA	40.4594	140.02	14.86	5	5	7
D3HRX4	Recombination-associated protein RdgC	rdgC	34.7852	137.32	10.13	3	3	3
D3HSP1	Putative ribose/galactose isomerase	LLO_1562	16.3764	137.06	15.65	2	2	2
D3HMF2	Uncharacterized protein	LLO_3186	21.9434	136.24	17.42	2	2	3
D3HJZ9	Acetyl-coenzyme A carboxylase carboxyl transferase subunit beta	accD	31.5914	135.43	15.33	5	5	5
D3HSP3	Putative D-Ala-D-Ala carboxypeptidase	LLO_1564	52.0035	135.07	7.04	3	3	3
D3HPK8	50S ribosomal protein L22	rplV	12.0574	132.46	34.23	3	3	3
D3HJT7	Argininosuccinate synthase	argG	45.3715	130.52	5.39	2	2	2
D3HK02	tRNA-2-methylthio-N(6)-dimethylallyladenosine synthase	miaB	49.9147	129.62	8.72	4	4	4
D3HL28	Putative fructose-bisphosphate aldolase	LLO_2717	36.9925	128.17	16.67	4	4	4
D3HJL8	Uncharacterized protein	LLO_2210	89.8868	127.53	5.7	5	5	5
D3HJ49	Isocitrate dehydrogenase [NADP]	icd	45.8456	127.44	8.37	4	4	4
D3HRL9	Fe2OG dioxygenase domain-containing protein	LLO_1190	30.6777	126.63	20.31	4	4	4
D3HLF4	Uncharacterized protein	LLO_2837	20.0429	126.13	15.52	3	3	4
D3HSH6	Adenylate kinase	adk	24.6979	124.98	13.96	3	3	3
D3HKG2	Protein GrpE	grpE	23.0689	124.79	17.82	3	3	3
D3HNY7	ATP-dependent zinc metalloprotease FtsH	ftsH	71.2738	123.92	7.18	4	4	4
D3HPD6	3-oxoacyl-[acyl-carrier-protein] reductase	fabG	27.8431	121.68	11.29	2	2	2
D3HPL5	50S ribosomal protein L5	rplE	20.849	121.45	21.86	4	4	4
D3HN36	ATP synthase subunit delta	atpH	19.7255	120.74	42.78	4	4	4
D3HJ56	Putative succinyl-diaminopimelate desuccinylase	LLO_2050	51.8051	120.2	10.02	4	4	4
D3HPJ5	50S ribosomal protein L7/L12	rplL	12.7837	119.6	25	3	3	3
D3HMQ3	Putative ABC transporter, ATP-binding protein	LLO_3289	48.3975	118.91	12.27	4	4	4
D3HQ94	Putative polyketide synthase of type I	LLO_0722	427.962	118.3	1.05	3	3	3
D3HK91	Putative membrane protein	LLO_2435	22.2259	118.18	9.52	1	1	2
D3HLX0	Putative oxidoreductase, short-chain dehydrogenase/reductase family protein	LLO_3003	26.755	117.78	12.5	4	4	4
D3HSR0	Putative short-chain dehydrogenase/reductase	LLO_1580	28.598	117.48	14.02	4	4	4
D3HPM5	30S ribosomal protein S13	rpsM	13.0442	116.68	27.97	4	4	4
D3HQ06	DNA topoisomerase 1	topA	86.4743	115.66	3.82	3	3	3
D3HJR5	Putative transcriptional regulator, LysR family	LLO_2256	34.7185	114.82	11.55	3	3	3
A0A378KMN4	30S ribosomal protein S12	rpsL	14.0916	113.81	20.63	3	3	3
D3HNC4	Alkyl hydroperoxide reductase	ahpC	21.9501	113.54	24.38	4	4	4
D3HP55	50S ribosomal protein L20	rplT	13.5395	113.36	35.29	5	5	5
D3HND4	dCTP deaminase	dcd	21.0395	113.23	20.21	3	3	3
D3HTE7	30S ribosomal protein S6	rpsF	13.1418	112.87	22.32	3	3	3
D3HK53	Putative patatin-like phospholipase	LLO_2395	46.0883	112.13	11.46	5	5	5
D3HNZ5	NADH-quinone oxidoreductase subunit D	nuoD	47.9612	110.42	10.31	3	3	3
D3HMS5	DUF155 domain-containing protein	LLO_3311	31.3572	109.65	11.94	3	3	3
D3HNM7	Uncharacterized protein	LLO_0162	62.6068	109.52	7.23	4	4	4
D3HR97	Acetyl-CoA synthetase	acsA	72.6819	108.91	5.57	4	4	4
D3HNL5	Cytochrome c oxidase subunit 2	coxB	45.3219	108.24	11.97	4	4	4
D3HPM0	30S ribosomal protein S5	rpsE	17.7774	107.11	20.12	3	3	3
D3HQQ4	Shikimate kinase	aroK	19.7985	106.97	14.29	2	2	2
D3HMI5	Uncharacterized protein	LLO_3218	51.488	106.44	6.64	2	2	2
D3HR79	Proline iminopeptidase	LLO_1054	36.4654	105.7	12.5	3	3	3
D3HS49	Uncharacterized protein	LLO_1369	87.5305	104.19	4.4	3	3	3
D3HPM9	50S ribosomal protein L17	rplQ	14.3926	103.19	19.69	3	3	3
D3HRL1	Uncharacterized protein	LLO_1182	19.8468	102.29	12.14	2	2	2
D3HNR1	Methionine--tRNA ligase	metG	63.0064	101.54	5.8	2	2	2
D3HST8	Putative membrane protein	LLO_1605	213.585	100.99	2.77	4	4	4
D3HL84	Alkyl hydroperoxide reductase, peroxiredoxin	ahpC	20.3332	100.92	16.48	2	2	2
D3HP37	Protoporphyrinogen IX and coproporphyrinogen III oxidase HemY	hemY	45.6396	100.58	8.12	3	3	3
D3HTB6	Transcriptional regulatory protein CpxR	cpxR	25.4222	100.5	13.27	3	3	3
D3HPL9	50S ribosomal protein L18	rplR	13.1042	99.46	17.65	2	2	2
D3HJX0	Putative coiled-coil protein, similar to eukaryotic protein	LLO_2313	209.847	98.44	1.93	2	3	3
D3HP61	30S ribosomal protein S9	rpsI	15.9855	97.05	15.38	2	2	2
D3HL30	Endo/exonuclease/phosphatase domain-containing protein	LLO_2719	29.0471	96.91	12.35	2	2	2
D3HT11	Uncharacterized protein	LLO_1677	23.573	96.56	9.57	2	2	2
D3HPP6	Polyketide_cyc domain-containing protein	LLO_0528	16.7051	96.13	15.97	2	2	2
D3HNS7	Transcriptional accessory protein	yhgF	87.2575	95.98	4.35	3	3	3
A0A378KZ41	Translational regulator CsrA	csrA_1	7.13688	95.82	29.69	3	3	4
D3HMP1	Phosphoribosylaminoimidazole-succinocarboxamide synthase	purC	37.6852	94.4	8.21	3	3	3
D3HJH7	Putative glutamate--cysteine ligase 2	LLO_2171	43.1783	94.09	7.82	3	3	3
D3HQH8	Putative inorganic transporter and to carbonic anhydrase (Bi-functional)	LLO_0804	84.4645	94.01	4.42	3	3	3
D3HPL7	30S ribosomal protein S8	rpsH	14.7558	93.96	12.98	2	2	2
D3HQQ9	Pyrroline-5-carboxylate reductase	proC	30.2148	92.75	11.59	2	2	2
D3HTA7	Pseudouridine synthase	rluB	28.279	92.13	9.76	2	2	3
D3HQA2	Putative erythromycin esterase	LLO_0730	49.9319	91.71	7.66	3	3	3
D3HKZ4	Serine--tRNA ligase	serS	48.9269	91.29	10.51	3	3	3
D3HNC7	Major outer membrane protein homolog	LLO_0065	34.0767	90.85	6.94	2	2	2
D3HJ63	Quinolinate synthase	nadA	50.7482	90.18	5.82	2	2	2
D3HJK9	Putative ribose-phosphate pyrophosphokinase	LLO_2199	33.3269	89.33	7.05	2	2	2
D3HKX3	50S ribosomal protein L27	rpmA	9.99027	89.29	25	2	2	2
D3HTE4	50S ribosomal protein L9	rplI	16.4788	88.75	17.45	3	3	3
D3HPT8	Type II secretion system protein	uptC	41.4636	87.78	9.73	3	3	3
D3HL91	Uncharacterized protein	LLO_2777	16.5764	87.77	14.19	3	3	3
D3HN15	Putative transcriptional regulator, LysR family	LLO_3401	34.4999	87.54	5.67	2	2	2
D3HLP8	Putative universal stress protein family	LLO_2929	34.9594	87.48	10.97	2	2	2
D3HL20	RNA polymerase sigma-54 factor	rpoN	53.1145	86.12	3.87	2	2	2
D3HQL5	2,3,4,5-tetrahydropyridine-2,6-dicarboxylate N-succinyltransferase	dapD	30.0275	85.97	7.69	2	2	2
D3HLA5	Uncharacterized protein	dotM	43.0003	84.71	7.43	2	2	2
D3HP82	Defect in organelle trafficking protein DotB (ATPase)	dotB	42.5001	84.5	6.65	2	2	2
D3HNJ2	Bis(5'-nucleosyl)-tetraphosphatase, symmetrical	apaH	30.9027	83.95	9.96	3	3	3
D3HN66	Chromosomal replication initiator protein DnaA	dnaA	51.962	83.14	2.84	1	1	1
D3HRV5	Membrane-bound lytic murein transglycosylase B	mltB	39.2221	81.89	5.88	2	2	2
A0A378KLW0	Single-stranded DNA-binding protein	ssb	16.9784	80.73	11.92	2	2	2
D3HMD1	GDP-mannose 4,6-dehydratase	gmd	38.9507	80.27	4.37	2	2	2
D3HQ33	Uncharacterized protein	LLO_0660	17.0088	80.2	17.76	2	2	2
D3HST6	SECA_MOTOR_DEAD domain-containing protein	LLO_1604	257.467	78.93	2.06	3	3	3
D3HNS0	Putative guanosine monophosphate reductase GuaC	LLO_0205	35.8011	78.25	4.46	1	1	2
A0A378KZV9	CTP synthase	pyrG	60.5605	77.75	1.65	1	1	1
D3HM27	Coenzyme A biosynthesis bifunctional protein CoaBC	dfp	43.3845	77.54	3.23	1	1	1
D3HN77	Putative agmatine deiminase	aguA	38.3681	77.47	4.4	2	2	2
D3HM53	Putative oxidoreductase with FAD/NAD(P)-binding domain	yhiN	43.1386	77.23	6.14	2	2	2
D3HPS8	Peptide chain release factor 1	prfA	41.1068	74.75	6.63	2	2	2
D3HPL2	30S ribosomal protein S17	rpsQ	9.48315	74.61	30.12	2	2	2
D3HM21	TPR_REGION domain-containing protein	LLO_3057	64.8452	74.12	2.12	1	1	1
D3HPU9	N5-glutamine methyltransferase	prmB	34.5443	73.8	8.85	3	3	3
D3HSJ6	Dihydrolipoamide acetyltransferase component of pyruvate dehydrogenase complex	odp	39.8797	73.69	5.41	2	2	2
D3HP78	Intracellular multiplication protein IcmV	icmV	17.8338	73.68	11.18	2	2	2
D3HL83	Alkyl hydroperoxide reductase AhpD	ahpD	18.9569	73.58	10.23	2	2	2
D3HKR3	Putative propionyl-CoA carboxylase beta chain	LLO_2603	51.8936	72.75	2.54	1	1	1
D3HMR1	Probable glycine dehydrogenase (decarboxylating) subunit 2	gcsB	53.4406	72.51	4.3	1	1	1
D3HJT6	Argininosuccinate lyase	argH	46.4335	72.45	5.61	2	2	2
D3HSY8	Uncharacterized protein	LLO_1653	16.6253	72.35	17.93	2	2	2
D3HN08	Reverse transcriptase domain-containing protein	LLO_3394	53.7111	72.05	3.69	2	2	2
D3HTB1	Putative translation factor	LLO_1776	22.658	71.41	8.25	2	2	2
D3HRS9	JmjC domain-containing protein	LLO_1249	46.4432	71.36	6.57	3	3	3
D3HMT9	Ribonuclease R	lidP	82.667	71.19	3.17	2	2	2
D3HP53	Translation initiation factor IF-3	infC	15.2563	71.11	15.38	2	2	3
D3HR62	Riboflavin biosynthesis protein RibD	ribD	39.7022	71.1	4.48	2	2	2
D3HMN5	Methylmalonate-semialdehyde dehydrogenase [acylating] (MMSDH), oxidoreductase protein	mmsA	54.0652	70.1	2.81	1	1	1
D3HPA0	Protein capL	capL	49.2966	70.03	3.49	2	2	2
D3HNT9	Putative methyltransferase	LLO_0224	48.1615	68.92	5.16	2	2	2
D3HSR3	CBS domain protein	LLO_1583	16.8169	67.47	13.42	1	2	2
D3HM59	Putative SdeA protein	laiE	44.9554	66.83	4.04	1	1	1
D3HNE4	Thioredoxin	trxA	11.904	66.14	11.11	1	1	1
D3HKR8	3-oxoacyl reductase	fabG	27.6725	64.93	5.18	1	1	1
D3HSE8	Urocanate hydratase	hutU	60.6627	64.92	1.62	1	1	1
D3HKH0	Arginine--tRNA ligase	argS	65.8827	64.83	5.12	3	3	3
D3HKC8	Pyridine nucleotide transhydrogenase, alpha subunit	pntA	40.5831	64.81	6.37	2	2	2
D3HJW3	Inositol-1-monophosphatase	suhB	28.556	64.78	5.75	1	1	1
D3HQE2	Putative 4-methyl-5(B-hydroxyethyl)-thiazole monophosphate biosynthesis enzyme	thiJ	22.8308	64.44	8.53	2	2	2
D3HSC8	Glutamine synthetase	glnA	52.6733	64.07	3.84	2	2	2
D3HLG7	Malate dehydrogenase	mdh	35.7288	64.03	7.29	2	2	2
D3HRW2	Trigger factor	tig	51.06	63.96	2.69	1	1	1
D3HSW0	Mrr_cat domain-containing protein	LLO_1626	37.5657	63.32	3.35	1	1	1
D3HLY2	Putative transcriptional regulator, LysR family	LLO_3017	36.205	63.02	7.59	2	2	2
D3HQ13	Weakly similar to eukaryotic proteins	LLO_0641	51.4398	62.48	4.58	2	2	2
D3HKL8	50S ribosomal protein L31	rpmE	8.77134	62.48	15.79	1	1	1
D3HTD4	Cytidylate kinase	kcy	25.4793	62.37	6.99	1	1	1
D3HTE6	30S ribosomal protein S18	rpsR	8.73751	61.55	24	2	2	2
D3HJ24	Uncharacterized protein	LLO_2019	22.6813	61.16	8.37	1	1	1
D3HR37	Uncharacterized protein	LLO_1012	36.7364	60.78	7.14	2	2	2
D3HRA4	Putative acyl-CoA dehydrogenase	LLO_1079	42.3403	60.29	5.7	2	2	2
D3HMM8	Pyruvate kinase	pykA	51.614	60.08	2.97	1	1	1
D3HTD8	Citrate synthase	gltA	47.4899	59.68	3.55	2	2	2
D3HQ85	Uncharacterized protein	LLO_0713	27.5169	59.52	4.62	1	1	1
D3HRG9	Putative glyoxalase/bleomycin resistance protein	LLO_1140	14.4073	59.42	9.38	1	1	1
D3HTD1	Lipopolysaccharide assembly protein B	lapB	44.2618	59.23	2.83	1	1	1
D3HKR1	Uncharacterized protein	LLO_2601	58.5529	59.07	1.57	1	1	1
D3HRR3	Tfp pilus assembly protein, major type IV pilin class A	pilE	14.8187	58.64	8.33	1	1	1
D3HQ12	Uncharacterized protein	LLO_0640	48.6891	58.39	4.39	2	2	2
D3HRV9	Ribonuclease 3	rnc	25.8004	58.25	4.85	1	1	1
D3HJX3	UDP-N-acetylmuramate--L-alanyl-gamma-D-glutamyl-meso-2,6-diaminoheptandioate ligase	mpl	50.1035	58.08	2.42	1	1	1
D3HPH4	Elongation factor P	efp	21.0617	57.96	10.05	2	2	2
D3HSG0	3-oxoacyl-[acyl-carrier-protein] synthase 3	fabH	34.2864	57.95	6.31	2	2	2
D3HKE2	Uncharacterized protein	LLO_2486	14.4008	57.68	7.2	1	1	1
D3HNI3	Universal stress protein	LLO_0119	17.0281	57.28	6.49	1	1	1
D3HJR9	Uncharacterized protein	LLO_2260	33.2257	56.7	5.52	2	2	2
D3HRI7	Sensory histidine kinase in two-component regulatory system with QseB	qseC	53.1792	56.28	4.45	1	1	1
D3HNK2	Putative acetyltransferase, GNAT family	LLO_0138	18.5566	56.16	8.59	2	2	2
D3HL77	Acetylpolyamine aminohydolase	bcp	49.0365	55.97	3.02	1	1	1
D3HQY5	Putative universal stress family protein	LLO_0957	32.7911	55.84	4.15	1	1	1
D3HKF8	S-adenosylmethionine synthase	metK	42.1113	55	3.14	1	1	1
D3HKX5	50S ribosomal protein L25	rplY	24.0646	54.58	16.06	2	2	2
D3HRJ3	Ribosomal RNA large subunit methyltransferase J	rlmJ	32.2257	54.25	5.8	2	2	2
D3HPL8	50S ribosomal protein L6	rplF	19.2946	54.17	13.97	2	2	2
D3HMP3	Phosphoribosylamine--glycine ligase	purD	48.1446	54.04	6.39	2	2	2
D3HQU0	S-adenosylmethionine:tRNA ribosyltransferase-isomerase	queA	37.7475	53.47	8.9	2	2	2
D3HMU6	Uncharacterized protein	LLO_3332	56.8017	53.47	5.31	2	2	2
A0A378KLS6	Transcription termination/antitermination protein NusG	nusG	20.9349	53.32	4.42	1	1	1
A0A378L704	Transcription-repair-coupling factor	mfd	131.161	53.27	1.48	1	2	2
D3HMS6	N-terminal acetyltransferase, GNAT family	vipF	35.1382	52.87	4.62	2	2	2
D3HLE2	Putative pyoverdine biosynthesis protein PvcA	LLO_2826	66.5323	52.79	1.22	1	1	1
D3HMY4	Putative GNAT family acetyltransferase	LLO_3371	39.8681	52.14	7.45	3	3	3
D3HSN1	Glutamate-1-semialdehyde 2,1-aminomutase	hemL	45.6745	51.72	7.24	2	2	2
D3HKU7	Probable cytosol aminopeptidase	pepA	52.6248	51.39	2.07	1	1	1
D3HJ44	Bifunctional hydroxy-methylpyrimidine kinase and hydroxy-phosphomethylpyrimidine kinase	thiD	29.0902	51.2	4.76	1	1	1
D3HKE9	Protein adenylyltransferase SelO	selO	56.3977	51.1	2.21	1	1	1
D3HPL6	30S ribosomal protein S14	rpsN	11.7364	50.42	9	1	1	1
D3HMM5	Transketolase	tkt	73.2937	50.32	1.66	1	1	1
D3HRZ5	Leucine-rich repeat protein, weakly similar to eukaryotic NOD proteins	LLO_1314	32.011	50.18	2.85	1	1	1
D3HLU2	Putative oxydoreductase	LLO_2975	50.5917	50.03	3.44	2	2	2
D3HSG4	3-oxoacyl-[acyl-carrier-protein] synthase 2	fabF	44.1284	49.7	1.94	1	1	1
D3HQ02	Peptide deformylase	def	18.9962	49.52	5.88	1	1	1
D3HMP0	Phosphoribosylformylglycinamidine synthase subunit PurQ	purQ	48.8411	49.39	6	2	2	2
D3HMB0	Uncharacterized protein	LLO_3146	94.4045	49.35	1.31	1	1	1
D3HTB0	Tryptophanyl-tRNA synthetase TrpS	trpS	46.1515	49.28	6.19	2	2	2
D3HKS7	Uracil phosphoribosyltransferase	upp	23.9746	48.86	6.07	1	1	1
D3HKF1	Putative acetyltransferase, GNAT family	LLO_2495	20.1014	48.65	9.14	1	1	1
D3HLG9	Glycerol-3-phosphate acyltransferase	plsY	30.3978	48.63	6.05	2	2	2
D3HKF5	Uncharacterized protein	LLO_2499	30.9355	48.61	4.06	1	1	1
D3HJE1	Putative cAMP/cGMP binding protein	LLO_2141	47.652	47.99	1.67	1	1	1
D3HJY8	3-hydroxyacyl CoA dehydrogenase oxidoreductase protein	fadB	87.4656	47.63	0.89	1	1	1
D3HPE7	GST N-terminal domain-containing protein	LLO_0430	27.0389	46.56	8.3	1	1	1
D3HSB9	NAGPA domain-containing protein	LLO_1441	29.0345	46.56	2.69	1	1	1
D3HQQ5	3-dehydroquinate synthase	aroB	40.4523	46.52	5.45	2	2	2
D3HRY2	Histidine biosynthesis bifunctional protein HisB	hisB	39.35	46.24	5.68	1	2	2
D3HTA1	D-alanyl-D-alanine carboxypeptidase (Penicillin-binding protein 5)	dacA	47.1522	46.13	2.37	1	1	1
D3HPK5	50S ribosomal protein L23	rplW	11.2611	45.62	13.27	2	2	2
D3HN23	Uncharacterized protein	LLO_3409	93.1974	45.47	1.33	1	1	1
D3HQR7	Acyl CoA dehydrogenase, short chain specific	acdA	42.8521	45.13	2.08	1	1	1
D3HPK2	30S ribosomal protein S10	rpsJ	11.9445	45.11	17.14	2	2	2
D3HJF4	Uncharacterized protein	LLO_2152	49.453	44.93	3.47	2	2	2
D3HTF2	Beta-ketoacyl-CoA thiolase, anaerobic, subunit	yfcY	47.209	44.9	4.56	2	2	2
D3HT05	Uncharacterized protein	LLO_1670	16.3463	44.63	8.84	1	1	1
D3HR69	Enoyl-[acyl-carrier-protein] reductase [NADH]	fabI	28.1643	44.47	10.31	2	2	2
D3HL51	UPF0301 protein LLO_2740	LLO_2740	21.2248	43.84	5.88	1	1	1
D3HPV9	Pseudouridine synthase	rluC	35.8494	43.36	2.2	1	1	1
D3HR60	UPF0234 protein LLO_1035	LLO_1035	18.4185	42.93	4.97	1	1	1
D3HT57	Envelope stress induced periplasmic protein	spy	16.5047	42.34	7.69	1	1	1
D3HR93	Weak similarity to eukaryotic proteins	LLO_1068	59.5828	42.05	1.72	1	1	1
D3HR39	Uncharacterized protein	LLO_1014	50.2829	42	2.5	1	1	1
A0A378L0I9	2-amino-4-hydroxy-6-hydroxymethyldihydropteridine pyrophosphokinase	folK	18.0487	41.73	3.87	1	1	1
D3HRB4	Putative transcriptional regulator lysR family	LLO_1089	34.8011	41.34	3.33	1	1	1
D3HR38	Ubiquitin-like protease family protein	LLO_1013	61.8311	41.15	2.92	1	2	2
D3HRK2	Tryptophan synthase beta chain	trpB	43.0901	40.89	5.01	1	1	1
D3HJ46	Putative lipopolysaccharide biosynthesis glycosyltransferase	LLO_2040	30.0853	40.86	3.05	1	1	1
D3HN17	Putative ornithine cyclodeaminase	LLO_3403	35.0253	40.61	2.48	1	1	1
D3HNJ1	Uncharacterized protein	LLO_0127	50.0896	40.06	2.24	1	1	1
D3HM88	Regulatory protein (GGDEF and EAL domains)	LLO_3125	85.925	40.03	1.33	1	1	1
D3HSR9	Pilus assembly protein PilB	pilB	63.7414	39.78	1.22	1	1	1
D3HQB8	Putative nitroreductase	LLO_0744	20.8738	39.38	14.36	1	1	1
A0A378L0B8	Acetyl-coenzyme A carboxylase carboxyl transferase subunit beta	accD	31.9387	39.2	3.1	1	1	1
D3HRT4	Two-component sensor histidine kinase	LLO_1254	54.0679	39.1	2.33	1	1	1
D3HRK0	tRNA pseudouridine synthase A	truA	29.7943	39.01	3.05	1	1	1
D3HR18	Rtx repeat protein	LLO_0993	124.115	38.67	31.94	1	1	2
D3HQ84	Protein with a bacterial immunoglobulin-like domain	LLO_0712	86.6556	38.51	2	1	1	1
D3HM45	Putative regulatory protein (GGDEF domain)	LLO_3083	62.1685	38.37	2.03	1	1	1
D3HPL4	50S ribosomal protein L24	rplX	12.0746	37.61	9.17	1	1	1
D3HT44	Arginine N-succinyltransferase	astA	39.057	37.52	5.54	1	1	1
D3HP92	AB hydrolase-1 domain-containing protein	LLO_0377	33.8297	37.12	4.79	1	1	1
D3HN24	Efflux pump membrane transporter	lmxF	114.998	37.03	1.14	1	1	1
D3HLZ9	Putative kynurenine 3-monooxygenase	LLO_3034	51.4082	36.48	1.34	1	1	1
D3HPA9	Putative virulence protein LvgA	lvgA	23.6379	36.42	2.91	1	1	1
D3HNR5	Uncharacterized protein	LLO_0200	82.6391	36.41	1.81	1	1	1
D3HTN2	Zeta_toxin domain-containing protein	LLO_1898	67.5309	36.4	2.38	1	1	1
A0A378KP24	50S ribosomal protein L19	rplS	13.5494	36.28	4.17	1	1	1
D3HNF2	Putative regulatory protein (GGDEF, PAS, PAC domains)	LLO_0090	77.9469	35.27	1.03	1	1	1
D3HKI1	Uncharacterized protein	LLO_2526	34.0128	34.95	2.37	1	1	1
D3HSK2	Probable septum site-determining protein MinC	minC	25.9895	34.65	3.8	1	1	1
D3HL70	UDP-N-acetylmuramoylalanine--D-glutamate ligase	murD	52.7073	34.63	2.27	1	1	1
D3HP06	Ribosome maturation factor RimP	rimP	16.4134	34.48	6.12	1	1	1
D3HMN3	4-hydroxy-tetrahydrodipicolinate reductase	dapB	26.2317	34.45	7	2	2	2
D3HSP0	Uncharacterized protein	LLO_1561	22.5738	33.72	5.64	1	1	1
D3HKJ3	Cyanophycin synthetase	cphA	97.2916	33.5	0.8	1	1	1
D3HMN7	Putative acetyl-CoA synthetase	acsB	69.9093	33.38	1.92	1	1	1
D3HK73	Putative poly(3-hydroxybutyrate) depolymerase	LLO_2416	51.6461	32.44	2.24	1	1	1
D3HN32	ATP synthase epsilon chain	atpC	14.8868	32.31	9.29	1	1	1
A0A378L2I6	Uncharacterized protein	NCTC11477_02204	48.3931	32.17	1.43	1	1	1
D3HJP4	Putative myo-inositol 2-dehydrogenase	iolG	37.841	32.04	2.66	1	1	1
D3HL55	Putative adenosine deaminase protein	add	35.8981	31.7	2.16	1	1	1
D3HSD8	Enhanced entry protein EnhA	enhA	20.692	31.69	4.21	1	1	1
D3HP54	50S ribosomal protein L35	rpmI	7.50921	31.61	18.18	1	1	1
D3HPF0	Putative prolyl oligopeptidase	LLO_0433	44.6146	31.61	3.05	1	1	1
D3HNZ3	NADH-quinone oxidoreductase subunit B	nuoB	17.4127	31.17	6.33	1	1	1
D3HSL9	Similar to chloroperoxidase	cpo	31.1992	30.79	4.41	1	1	1
D3HR68	Ankyrin repeat protein	LLO_1043	71.3842	30.65	1.76	1	1	1
A0A378L548	Uncharacterized protein	NCTC11477_01942	105.755	30.17	0.64	1	1	1
D3HR75	Glutamate--cysteine ligase	gshA	48.2408	29.88	1.86	1	1	1
D3HJR0	GMP synthase [glutamine-hydrolyzing]	guaA	58.2502	29.86	1.14	1	1	1
D3HQJ5	RND efflux membrane fusion protein, acriflavin resistance protein E	acrA	46.1776	29.68	2.13	1	1	1
D3HMS3	Uncharacterized protein	LLO_3309	18.5531	29.46	5.49	1	1	1
D3HTD5	3-phosphoshikimate 1-carboxyvinyltransferase	aroA	46.9907	29.45	2.05	1	1	1
D3HR76	Glutathione synthetase	gshB	36.0818	29.27	2.81	1	1	1
D3HPN8	Putative acyl carrier proteins	LLO_0520	15.3211	29.15	7.3	1	1	1
D3HNL4	Cytochrome c	cycA	56.6781	28.98	4.09	1	1	1
D3HLB9	Phosphogluconate dehydratase	edd	65.7074	28.71	1.31	1	1	1
D3HS17	Cyclic nucleotide-binding domain-containing protein	LLO_1336	25.6799	28.57	3.6	1	1	1
D3HL61	Metallopeptidase PepO, peptidase, M13 family	pepO	76.5506	28.56	1.18	1	1	1
D3HN10	Hypothetical membrane protein	LLO_3396	79.629	28.55	1.02	1	1	1
D3HPV3	Substrate of the Dot/Icm secretion system	AnkH	53.3456	28.51	1.93	1	1	1
D3HNX8	Putative patatin-like phospholipase	LLO_0263	41.5216	28.42	2.43	1	1	1
D3HPT1	Putative membrane-associated metalloprotease proteins	LLO_0562	38.6882	28.32	3.67	1	1	1
D3HPP1	Putative 3-oxoacyl-[acyl-carrier-protein] synthase beta chain	LLO_0523	45.9189	27.93	2.6	1	1	1
D3HL58	Putative coiled-coil protein	LLO_2746	39.2744	27.83	2.62	1	1	1
D3HSM5	Universal stress protein	LLO_1546	15.2771	27.78	13.04	1	1	1
D3HQK8	Putative DNA/RNA helicases, superfamily II, SNF2 family	LLO_0833	124.825	27.73	0.92	1	1	1
D3HN51	Ribosomal RNA small subunit methyltransferase I	yraL	30.9396	27.72	7.77	1	1	1
A0A378L1H3	IcmC (DotE)	NCTC11477_02098	20.0864	27.67	6.99	1	1	1
D3HPY6	10 kDa chaperonin	groS	10.4826	27.09	10.42	1	1	1
D3HNK1	Peptide methionine sulfoxide reductase MsrA	msrA	32.9119	26.98	3.46	1	1	1
D3HPW0	Putative phosphatase	LLO_0589	24.2704	26.65	3.18	1	1	1
D3HMR7	Protein-glutamate methylesterase/protein-glutamine glutaminase	cheB	38.0231	26.55	1.71	1	1	1
A0A378KYI2	Riboflavin biosynthesis protein	ribF	35.4048	26.51	2.21	1	1	1
D3HLF8	30S ribosomal protein S16	rpsP	9.74828	26.33	8.24	1	1	1
D3HNN0	VWFA domain-containing protein	LLO_0165	37.9614	25.92	1.75	1	1	1
D3HJ88	Uncharacterized protein	LLO_2082	11.8333	25.9	6.73	1	1	1
D3HL06	Protease HtpX	htpX	30.1476	25.85	5.71	1	1	1
D3HJ87	Putative curved DNA-binding protein (Sequence similarity to chaperone protein dnaJ)	cbpA	33.5531	25.74	4.73	1	1	1
D3HL40	Putative poly-beta-hydroxybutyrate synthase	LLO_2729	66.9113	25.7	2.24	1	1	1
D3HSQ1	Putative rhodanese domain protein	LLO_1572	13.9322	25.56	8.13	1	1	1
D3HM68	Putative transcriptional regulator, lysR family	LLO_3106	34.23	25.35	3.7	1	1	1
D3HSG2	3-oxoacyl-[acyl-carrier-protein] reductase	fabG	26.5355	25.3	8.06	1	1	1
D3HJL1	Membrane-bound lytic murein transglycosylase A	mltA	50.6406	24.76	2.41	1	1	1
D3HS21	Putative pterin-4-alpha-carbinolamine dehydratase	LLO_1341	12.7461	24.66	7.96	1	1	1
D3HJ34	Anthranilate phosphoribosyltransferase	trpD	37.7252	23.72	4.07	1	1	1
D3HPH7	Polyphosphate kinase	ppk	80.0407	23.05	1.15	1	1	1
D3HSF4	YkuD domain-containing protein	LLO_1475	17.3108	22.71	5.77	1	1	1
Q9API1	NTP_transf_2 domain-containing protein	NTP_transf_2	21.6985	22.62	6.77	1	1	1
D3HLV0	Uncharacterized protein	LLO_2983	27.8979	21.77	6.85	1	1	1

## Sheet: Control
Accession	Protein names	Gene names	MW [kDa]	Protein score	Sequence coverage (%)	# Unique Peptides	# Peptides	# PSMs
D3HNH8	Putative ankyrin repeat protein	LLO_0115	77.365	2657.2	54.37	36	36	76
D3HSZ9	Putative aldo/keto reductase	LLO_1664	39.1394	2414.44	71.51	28	28	61
D3HPJ7	DNA-directed RNA polymerase subunit beta'	rpoC	155.194	2250.01	34.84	26	45	54
D3HKB2	Putative coiled-coil protein	LLO_2456	116.305	1946.11	42	44	44	56
D3HQ09	Putative glutaryl-CoA dehydrogenase	gcdH	42.6114	1714.47	63.38	18	18	40
D3HPJ6	DNA-directed RNA polymerase subunit beta	rpoB	152.587	1685.46	31.21	45	45	49
D3HSD3	Chaperone protein HtpG	htpG	71.1784	1668.85	52.4	31	31	40
D3HR67	Some similarity with eukaryotic proteins	LLO_1042	104.962	1617.1	47.24	44	44	50
D3HRF9	Lysine--tRNA ligase	lysS	58.1916	1503.13	58.35	27	27	37
D3HPI9	Elongation factor Tu	tufA-2	43.1321	1385.54	53.79	19	19	31
D3HT96	Pyruvate dehydrogenase E1 component	aceE	99.9426	1379.13	37.43	28	28	35
D3HPB4	2-oxoglutarate dehydrogenase, E1 subunit	sucA	105.155	1369.43	42.4	36	36	46
D3HRW5	Lon protease	lon	90.8522	1365.02	39.24	29	29	33
D3HTD9	Putative NADP-specific glutamate dehydrogenase	LLO_1804	185.915	1335.85	21.23	32	32	36
D3HRL3	Uncharacterized protein	LLO_1184	53.0766	1329.67	53.39	18	18	28
D3HPY7	60 kDa chaperonin	htpB	58.1578	1301.41	49.64	23	23	31
D3HM60	SidC protein	sidC	111.12	1151.16	34.26	30	30	34
D3HKG1	Chaperone protein DnaK	dnaK	70.0471	1074.35	39.14	22	22	28
D3HNX3	AAA_PrkA domain-containing protein	LLO_0258	74.2878	1065.84	40.12	23	23	29
D3HJW9	Chaperone protein ClpB	clpB	96.2684	1030.73	35.39	25	25	27
D3HM50	Carbamoyl-phosphate synthase large chain	carB	117.791	1021.95	26.43	25	25	28
A0A378KVP9	DNA-directed RNA polymerase subunit beta'	rpoC	156.887	979.39	14.23	1	20	23
D3HTD3	30S ribosomal protein S1	rpsA	61.5178	970.65	32.92	19	19	22
D3HP08	Translation initiation factor IF-2	infB	94.8119	923.46	30.72	22	22	25
D3HNE5	Transcription termination factor Rho	rho	47.1526	917.77	51.43	20	20	22
D3HJS3	Quinone oxidoreductase	qor	35.4474	847.05	55.28	15	15	22
D3HPV6	Ribonuclease E	rne	72.5225	844.11	35.76	17	17	22
D3HN35	ATP synthase subunit alpha	atpA	55.6269	821.71	37.14	20	20	22
D3HNB0	Ribosomal RNA large subunit methyltransferase K/L	ycbY	80.0535	791.82	36.74	21	21	26
D3HT94	Dihydrolipoyl dehydrogenase	lpd	51.0849	768.19	32.99	15	15	18
D3HM82	Putative coiled-coil protein	LLO_3119	110.736	756.7	28.24	23	24	25
D3HPD5	3-oxoacyl-[acyl-carrier-protein] reductase	fabG	26.6585	722.31	41.46	9	9	14
D3HQP4	Alanine dehydrogenase	ald	39.5737	701.27	44.24	13	13	15
D3HN33	ATP synthase subunit beta	atpD	50.0459	683.19	32.31	11	11	14
D3HQF0	Putative glyoxalase/bleomycin resistance protein	LLO_0776	14.2621	675.93	71.2	7	7	17
D3HJ74	Acetyl-coenzyme A carboxylase carboxyl transferase subunit alpha	accA	35.4072	659.05	38.8	10	10	13
D3HLG4	Putative 2,4-dienoyl-CoA reductase	fadH	74.5662	647.21	32.05	18	18	18
D3HJ47	ATP-dependent Clp protease ATP-binding subunit ClpA	clpA	83.8569	629.84	27.72	19	19	20
D3HT34	Bifunctional protein PutA	putA	115.799	618.72	12.31	11	11	12
D3HT95	Acetyltransferase component of pyruvate dehydrogenase complex	aceF	58.5796	593.87	25.69	11	11	12
D3HPB5	Dihydrolipoyllysine-residue succinyltransferase component of 2-oxoglutarate dehydrogenase complex	sucB	44.9793	590.07	33.01	13	13	17
D3HLC6	Probable alpha-L-glutamate ligase	rimK	32.7743	588.42	45.36	12	12	15
D3HN78	Arginine decarboxylase	speA	70.8321	566.88	26.58	16	16	16
D3HTP5	Elongation factor G	fusA	76.4065	563.72	21.26	13	13	13
D3HMT6	Putative 5'-nucleotidase	LLO_3322	53.6908	561.92	31.45	13	13	13
D3HT91	GTP pyrophosphokinase	relA	82.8571	556.72	20.57	13	13	15
D3HL36	Biotin carboxylase	accC	48.8772	549.85	34.75	11	11	12
D3HPK6	50S ribosomal protein L2	rplB	30.0903	533.67	33.09	10	10	16
D3HSM7	Poly(A) polymerase I	pcnB	50.2905	522.96	31.96	11	11	14
D3HPB2	Succinate dehydrogenase flavoprotein subunit	sdhA	64.6933	511.02	23.77	11	11	13
D3HT22	Aspartate--tRNA(Asp/Asn) ligase	aspS	66.7856	508.96	28.16	15	15	15
D3HPK3	50S ribosomal protein L3	rplC	23.0011	507.53	39.35	8	8	11
D3HL28	Putative fructose-bisphosphate aldolase	LLO_2717	36.9925	483.75	32.44	9	9	10
D3HQG3	Quinone oxidoreductase (NADPH:quinone reductase)	qor	35.4166	466.83	35.76	9	9	10
D3HPW7	Asparagine--tRNA ligase	asnS	53.0514	464.47	31.91	14	14	15
D3HPM7	30S ribosomal protein S4	rpsD	23.4124	464.15	43.69	12	12	14
D3HRX8	Histidine biosynthesis bifunctional protein HisIE	hisI	23.0025	461.68	31.4	5	5	9
D3HN69	DNA gyrase subunit B	gyrB	90.3231	439.94	19.13	13	13	13
D3HPV0	Chorismate synthase	aroC	37.9523	436.67	31.53	9	9	10
D3HLV2	Uncharacterized protein	LLO_2985	60.1476	436.14	17.77	7	8	10
D3HP29	Enoyl-[acyl-carrier-protein] reductase [NADH]	fabI	27.9265	431.2	49.61	13	13	15
D3HNZ8	NADH-quinone oxidoreductase	nuoG	87.0748	428.65	17.22	14	14	14
D3HKM4	ATP-dependent protease ATPase subunit HslU	hslU	49.3129	421.25	22.5	9	9	9
D3HL94	Uncharacterized protein	dotO	112.496	416.99	11.89	11	11	11
D3HJK7	Putative metallo-beta-lactamase family protein	LLO_2197	51.0822	411.78	28.98	9	9	10
D3HKW1	Enhanced entry protein EnhC	enhC	133.954	406.21	10.49	11	11	11
D3HPE3	Homologous to SidE substrate of Dot/Icm secretion system	LLO_0426	176.37	405.88	8.32	11	12	13
D3HRW4	ATP-dependent Clp protease ATP-binding subunit ClpX	clpX	46.4601	405.3	30.19	10	10	11
D3HRE7	Alanine--tRNA ligase	alaS	96.0247	401.08	13.6	12	12	12
D3HT74	Protein translocase subunit SecA	secA	101.654	396.06	13.39	13	13	14
D3HLH5	RNA polymerase sigma factor RpoD	rpoD	71.6699	390.41	13.67	9	9	10
D3HP52	Threonine--tRNA ligase	thrS	72.933	389.05	25.04	16	16	16
D3HT81	Aminotransferase	yfdZ	44.9732	387.55	22.94	7	7	10
D3HPK9	30S ribosomal protein S3	rpsC	23.9903	383.03	49.54	12	12	12
D3HT55	30S ribosomal protein S2	rpsB	28.3786	377.55	35.97	7	7	9
D3HRR9	Glutathione S-transferase	gst	23.153	373.04	63	10	10	11
D3HQI4	Putative fused transporter subunits of ABC superfamily: ATP-binding components	yjjK	63.053	369.91	20.65	11	11	11
D3HPV1	Aspartate-semialdehyde dehydrogenase	asd	37.1332	366.86	22.94	6	6	7
D3HSB8	Ribonucleoside-diphosphate reductase	rir1	106.519	366.09	9.67	9	9	10
D3HL05	Carboxy-terminal protease	ctpA	47.9643	359.69	22.67	8	8	9
D3HP57	Phenylalanine--tRNA ligase beta subunit	pheT	88.1526	357.95	14.63	10	10	10
D3HJR1	Inosine-5'-monophosphate dehydrogenase	guaB	52.4284	354.53	26.12	10	10	10
D3HQG8	Uncharacterized protein	LLO_0794	127.733	353.15	10.45	10	10	10
D3HPM8	DNA-directed RNA polymerase subunit alpha	rpoA	36.7862	349.55	22.73	7	7	8
D3HK81	Uncharacterized protein	LLO_2424	19.9304	342.24	40.57	6	6	9
D3HNW4	Putative GTP-binding protein TypA/BipA	typA	67.6911	336.23	18.59	9	9	9
D3HSR2	Uncharacterized protein	LLO_1582	21.021	327.85	48.91	7	7	9
D3HNX2	UPF0229 protein LLO_0257	LLO_0257	48.3388	322.46	22.75	7	7	7
D3HJ21	UDP-N-acetylglucosamine 1-carboxyvinyltransferase	murA	45.1585	315.98	24.17	8	8	9
D3HKW3	Enhanced entry protein EnhA	enhA	26.4602	312.54	28.27	6	6	7
D3HL11	Adenylosuccinate synthetase	purA	47.6678	311.32	15.05	5	5	6
D3HPJ3	50S ribosomal protein L1	rplA	24.4312	310.16	26.84	5	5	5
D3HM00	Putative regulatory protein (GGDEF and EAL domains)	LLO_3035	87.8762	305.84	12.4	9	9	9
D3HLW4	Uncharacterized protein	LLO_2997	44.8408	302.05	25	10	10	11
D3HMT9	Ribonuclease R	lidP	82.667	300.06	10.88	7	7	9
D3HS37	Pyruvate dehydrogenase (Pyruvate oxidase), thiamin-dependent, FAD-binding	poxB	62.0206	297.31	14.96	7	7	7
D3HPB6	Succinate--CoA ligase [ADP-forming] subunit beta	sucC	41.4348	296.45	21.5	7	7	7
D3HQT5	Guanosine-3',5'-bis(Diphosphate) 3'-pyrophosphohydrolase	spoT	80.739	287.87	12.29	7	7	7
D3HMZ8	RNA polymerase-associated protein RapA	hepA	109.19	287.26	8.31	7	7	7
D3HKG0	Chaperone protein DnaJ	dnaJ	41.4086	286.54	27.7	9	9	9
D3HRX7	PUA domain-containing protein	LLO_1296	43.1426	282.75	17.44	6	6	6
D3HJ60	Phosphoenolpyruvate synthase	ppsA	87.5675	281.6	10.61	7	7	7
D3HKG3	Phospho-2-dehydro-3-deoxyheptonate aldolase	LLO_2507	50.0989	280.64	17.34	6	6	8
D3HPJ9	30S ribosomal protein S7	rpsL	19.7144	279.52	33.14	5	5	5
D3HKT1	Putative D-alanyl-D-alanine carboxypeptidase/D-alanyl-D-alanine-endopeptidase	LLO_2621	65.4221	278.42	11.41	6	6	6
D3HQ32	Putative NADP-dependent malic enzyme	LLO_0659	51.486	278.19	17.72	7	7	7
D3HP99	Putative NAD-dependent epimerase/dehydratase	LLO_0382	36.4878	273.53	23.46	8	8	8
D3HPK8	50S ribosomal protein L22	rplV	12.0574	273.09	40.54	4	4	5
D3HNY9	Phosphoglucosamine mutase	msrA	48.7717	271.85	18.4	7	7	7
D3HRJ7	Ankyrin repeat protein	LLO_1168	43.9577	268.57	25.19	7	7	10
D3HL99	Putative IcmE/DotG protein	dotG	155.318	268.23	11.74	9	9	9
D3HKF7	Adenosylhomocysteinase	sahH	48.612	267.58	19.05	8	8	8
D3HPK0	Elongation factor G	fusA	76.8459	262.22	13.98	9	9	9
D3HQI9	Sepiapterin reductase	yueD	28.5686	260.3	18.97	5	5	6
D3HLF9	Signal recognition particle protein	ffh	50.8141	260.19	16.12	7	7	7
D3HJW1	Respiratory NADH dehydrogenase 2/cupric reductase	ndh	48.4779	255.96	13.41	5	5	6
D3HT32	Aconitate hydratase	acnA	98.1761	252.75	7.18	6	6	6
D3HPB3	Succinate dehydrogenase, iron sulfur protein	sdhB	27.3306	252.43	24.17	6	6	6
D3HLP6	Putative universal stress family protein	LLO_2927	32.548	251.57	26.67	8	8	8
D3HL68	UDP-N-acetylmuramate--L-alanine ligase	murC	52.0188	249.32	9.17	3	3	3
D3HQ87	RNA-splicing ligase RtcB	rtcB	51.8363	248.34	19.12	8	8	9
D3HK05	Periplasmic serine endoprotease DegP-like	htrA	49.1983	244.3	16.63	7	7	7
D3HQ06	DNA topoisomerase 1	topA	86.4743	242.5	9.88	8	8	8
D3HPJ4	50S ribosomal protein L10	rplJ	18.9794	241.44	25.86	4	4	4
D3HPM5	30S ribosomal protein S13	rpsM	13.0442	234.29	65.25	7	7	7
D3HMI8	SHSP domain-containing protein	LLO_3221	21.9192	232.7	25.51	4	4	5
D3HPM6	30S ribosomal protein S11	rpsK	14.2986	231.65	54.55	5	5	5
D3HPC2	Uncharacterized protein	LLO_0405	55.9126	231.37	8.75	3	3	3
D3HRH6	Malate oxidoreductase	sfcA	63.8927	230.51	11.19	7	7	7
D3HR83	Glycine--tRNA ligase beta subunit	glyS	76.8042	227.77	10.3	7	7	7
D3HQB7	Uncharacterized protein	LLO_0743	20.8868	224.48	30.65	5	5	5
D3HM81	Uncharacterized protein	LLO_3118	31.6006	224.12	22.89	5	5	5
D3HMF2	Uncharacterized protein	LLO_3186	21.9434	223.54	41.57	6	6	8
D3HRM6	Putative adenylate/guanylate cyclase	LLO_1197	85.337	221.87	15.46	10	10	10
D3HSP3	Putative D-Ala-D-Ala carboxypeptidase	LLO_1564	52.0035	221.81	17.91	6	6	6
D3HL38	Bifunctional purine biosynthesis protein PurH	purH	57.2744	219.05	11.15	5	5	5
D3HKJ8	Putative cyclic nucleotide-binding	LLO_2542	17.1221	218.94	28.95	4	4	5
D3HP76	Intracellular multiplication protein IcmX	icmX	50.7368	218.06	10.78	4	4	4
D3HN27	DNA topoisomerase 4 subunit A	parC	83.877	215.55	7.57	5	6	6
D3HRJ8	Uncharacterized protein	LLO_1169	101.911	214.74	7.08	5	5	5
D3HLF5	50S ribosomal protein L19	rplS	13.6405	214.14	52.89	6	6	6
D3HRV6	Elongation factor 4	lepA	66.6649	212.74	11.31	5	5	5
D3HK53	Putative patatin-like phospholipase	LLO_2395	46.0883	212.62	12.93	6	6	7
D3HQH7	Proline--tRNA ligase	proS	64.2897	208.3	13.01	7	7	7
D3HN80	Uncharacterized protein	LLO_0015	35.0967	207.82	15.86	4	4	4
D3HP60	50S ribosomal protein L13	rplM	16.5058	206.13	40.97	5	5	6
D3HKX4	50S ribosomal protein L21	rplU	11.7795	205.86	47.57	5	5	6
D3HPL3	50S ribosomal protein L14	rplN	13.3213	205.84	27.27	3	3	4
D3HPE1	Homologous to SidE substrate of Dot/Icm secretion system	LLO_0424	169.362	204.98	5.44	6	7	8
D3HNL5	Cytochrome c oxidase subunit 2	coxB	45.3219	203.67	13.97	5	5	6
D3HK16	Putative phosphate acetyl/butaryl transferase	LLO_2361	50.6007	203.29	11.4	6	6	7
D3HKE6	Putative sensory histidine-kinase / response regulator	LLO_2490	86.2808	202.59	7.09	5	5	5
D3HLW3	Uncharacterized protein	LLO_2996	72.0089	201.88	11.87	8	8	8
D3HIV6	GTPase Era	era	33.3475	201.31	20.07	6	6	6
D3HJI7	Uncharacterized protein	LLO_2179	59.5905	200.46	12.69	5	5	5
D3HL18	50S ribosomal protein L28	rpmB	9.02499	198.33	21.79	2	2	3
D3HQR8	Enoyl-CoA hydratase-isomerase	paaF	27.4933	197.13	27.91	6	6	6
D3HRC9	Putative diaminopimelate decarboxylase, aspartate kinase (Fusion of lysA and lysC)	lysAC	94.3239	196.77	8.09	5	5	5
D3HSL4	GTPase Der	der	51.8847	196.36	11.59	5	5	5
D3HP37	Protoporphyrinogen IX and coproporphyrinogen III oxidase HemY	hemY	45.6396	196.06	11.68	4	4	4
D3HSW5	Putative coiled coil protein, weakly similar to eukaryotic protein	LLO_1631	81.926	195.2	11.31	8	8	8
D3HPK4	50S ribosomal protein L4	rplD	22.5807	194.55	17.41	4	4	5
D3HNZ7	NADH-quinone oxidoreductase subunit F	nuoF	46.6392	190.73	14.35	5	5	5
D3HPJ2	50S ribosomal protein L11	rplK	15.057	190.12	25.69	3	3	4
D3HK82	Uncharacterized protein	LLO_2425	54.3943	189.86	13.15	6	6	6
D3HJZ2	Leucine--tRNA ligase	leuS	93.811	187.57	9.71	5	5	5
D3HLF3	Uncharacterized protein	LLO_2836	30.615	186.74	23.51	6	6	6
D3HSL9	Similar to chloroperoxidase	cpo	31.1992	186.62	19.85	4	4	5
D3HN24	Efflux pump membrane transporter	lmxF	114.998	185.35	3.22	3	3	3
D3HT05	Uncharacterized protein	LLO_1670	16.3463	185.18	24.49	3	3	6
D3HJ49	Isocitrate dehydrogenase [NADP]	icd	45.8456	184.91	10.77	5	5	5
D3HMM7	Phosphoglycerate kinase	pgk	42.7211	182.1	13.64	4	4	4
D3HJ24	Uncharacterized protein	LLO_2019	22.6813	181.77	21.67	3	3	3
D3HN34	ATP synthase gamma chain	atpG	32.2589	181.6	19.1	6	6	6
D3HM54	Homologous to SidE substrate of Dot/Icm secretion system	LLO_3092	177.83	180.98	3.43	3	5	5
D3HJ66	Uncharacterized protein	LLO_2060	64.7602	180.14	8.5	4	4	4
D3HNS6	Glutamine--fructose-6-phosphate aminotransferase [isomerizing]	glmS	65.9484	177.95	10.93	6	7	7
D3HLC1	Glucose-6-phosphate 1-dehydrogenase	zwf	56.7134	175.96	10.91	5	5	5
D3HLU1	Putative small heat shock protein	LLO_2974	18.6836	174.48	26.38	4	4	4
D3HPM2	50S ribosomal protein L15	rplO	15.3644	173.52	30.56	4	4	4
D3HMP5	N5-carboxyaminoimidazole ribonucleotide mutase	purE	17.2602	173.43	16.46	2	2	3
D3HKF9	Carbamoyl-phosphate synthase small chain	carA	40.4594	171.14	13.51	5	5	5
D3HN15	Putative transcriptional regulator, LysR family	LLO_3401	34.4999	167.33	13.33	5	5	5
D3HT11	Uncharacterized protein	LLO_1677	23.573	167.13	20.57	4	4	4
D3HKU0	Tyrosine--tRNA ligase	tyrS	44.8766	167.07	15.33	6	6	6
D3HL30	Endo/exonuclease/phosphatase domain-containing protein	LLO_2719	29.0471	163.96	25.1	4	4	4
D3HMW0	Putative octaprenyl-diphosphate synthase	ispB-2	35.6015	161.12	20.19	5	5	5
D3HTD7	DNA gyrase subunit A	gyrA	96.3084	160.56	3.93	4	4	4
D3HKF8	S-adenosylmethionine synthase	metK	42.1113	158.95	13.61	4	4	4
D3HMM6	Glyceraldehyde-3-phosphate dehydrogenase	gap	36.0747	158.85	18.48	6	6	6
D3HKG2	Protein GrpE	grpE	23.0689	158.22	22.28	5	5	5
D3HSC8	Glutamine synthetase	glnA	52.6733	158.18	10.02	4	4	4
D3HR82	Glycine--tRNA ligase alpha subunit	glyQ	34.6213	157.39	11.22	3	3	3
D3HNS1	Putative PhoH protein	LLO_0206	52.2758	156.77	10.34	4	4	4
D3HP12	Polyribonucleotide nucleotidyltransferase	pnp	78.6166	156.75	9.29	5	5	5
D3HNJ2	Bis(5'-nucleosyl)-tetraphosphatase, symmetrical	apaH	30.9027	154.98	16.61	5	5	5
D3HT57	Envelope stress induced periplasmic protein	spy	16.5047	154.35	32.87	5	5	5
D3HRI0	RNA polymerase sigma factor RpoS	rpoS	39.3283	153.55	7.33	2	2	2
D3HSL1	Histidine--tRNA ligase	hisS	48.563	152.37	10.35	4	4	4
D3HSK7	Nucleoside diphosphate kinase	ndk	15.6279	150.46	32.62	4	4	4
D3HJZ9	Acetyl-coenzyme A carboxylase carboxyl transferase subunit beta	accD	31.5914	148.72	10.1	3	3	4
D3HNS0	Putative guanosine monophosphate reductase GuaC	LLO_0205	35.8011	147.77	9.23	2	2	2
D3HL66	D-alanine--D-alanine ligase	ddlA	40.4848	146.7	11.81	4	4	4
D3HPL9	50S ribosomal protein L18	rplR	13.1042	145.85	28.57	3	3	3
D3HNC4	Alkyl hydroperoxide reductase	ahpC	21.9501	142.82	28.36	5	5	5
D3HJ62	L-aspartate oxidase	nadB	61.4533	142.8	11.11	6	6	6
D3HP56	Phenylalanine--tRNA ligase alpha subunit	pheS	38.2944	142.46	10.39	4	4	4
D3HNS7	Transcriptional accessory protein	yhgF	87.2575	141.9	6.53	5	5	5
D3HSN6	2-methylcitrate dehydratase	prpD	54.0556	140.07	9.73	4	4	4
D3HRX4	Recombination-associated protein RdgC	rdgC	34.7852	139.91	10.13	3	3	3
D3HMR5	Putative chemotaxis signal transducer	LLO_3301	68.9243	139.83	6.47	4	4	4
D3HRS4	Putative integral membrane protein	LLO_1244	84.5919	136.8	6.57	4	4	4
D3HTA7	Pseudouridine synthase	rluB	28.279	136.57	12.6	3	3	4
D3HNN3	Putative MoxR-like ATPases, putative regulator	LLO_0168	37.0274	135.32	15.32	5	5	5
D3HTD8	Citrate synthase	gltA	47.4899	135.04	11.82	5	5	5
D3HLP1	Putative oxidoreductase FAD/NAD(P)-binding	LLO_2922	27.241	134.85	16.67	3	3	3
D3HP61	30S ribosomal protein S9	rpsI	15.9855	134.37	20.98	3	3	3
D3HRL9	Fe2OG dioxygenase domain-containing protein	LLO_1190	30.6777	133.88	16.09	4	4	4
D3HJH7	Putative glutamate--cysteine ligase 2	LLO_2171	43.1783	131.1	9.43	3	3	3
D3HKD0	NAD(P) transhydrogenase subunit beta	pntB	49.2599	130.64	7.53	3	3	3
D3HMP2	Amidophosphoribosyltransferase	purF	56.594	129.81	8.37	3	3	3
D3HPX4	Putative leucine dehydrogenase	LLO_0604	38.5807	128.28	13.45	4	4	4
D3HMA7	Uncharacterized protein	LLO_3143	29.3474	128.14	13.15	3	3	3
D3HTE4	50S ribosomal protein L9	rplI	16.4788	126.91	25.5	4	4	4
D3HNV9	33 kDa chaperonin	yrfI	32.6883	126.15	9.57	2	2	2
D3HPL5	50S ribosomal protein L5	rplE	20.849	125.53	15.85	3	3	4
D3HK57	Uncharacterized protein	LLO_2399	51.4052	125.38	5.21	2	2	2
D3HPM0	30S ribosomal protein S5	rpsE	17.7774	125.26	20.12	3	3	4
D3HSK6	Uncharacterized protein	LLO_1527	34.1456	124.57	15.93	4	4	4
D3HR64	CTP synthase	pyrG	60.3575	122.88	4.4	2	2	2
D3HKX3	50S ribosomal protein L27	rpmA	9.99027	121.43	36.96	3	3	3
D3HTF1	Enoyl CoA hydratase	yfcX	73.4977	120.06	5.21	4	4	4
D3HJ56	Putative succinyl-diaminopimelate desuccinylase	LLO_2050	51.8051	119.9	7.25	3	3	3
D3HKX5	50S ribosomal protein L25	rplY	24.0646	119.67	22.94	4	4	4
D3HLU2	Putative oxydoreductase	LLO_2975	50.5917	119.6	5.59	3	3	4
D3HMU9	Uncharacterized protein	LLO_3335	61.7071	118.18	6.53	4	4	4
A0A378L0Z8	30S ribosomal protein S21	rpsU	8.95002	118.14	37.33	3	3	4
D3HP78	Intracellular multiplication protein IcmV	icmV	17.8338	117.71	18.42	3	3	3
A0A378KZ41	Translational regulator CsrA	csrA_1	7.13688	115.01	39.06	4	4	5
D3HNF2	Putative regulatory protein (GGDEF, PAS, PAC domains)	LLO_0090	77.9469	114.85	2.79	2	2	2
D3HPK5	50S ribosomal protein L23	rplW	11.2611	114.58	31.63	4	4	4
D3HPJ5	50S ribosomal protein L7/L12	rplL	12.7837	114.07	25	3	3	3
D3HQH8	Putative inorganic transporter and to carbonic anhydrase (Bi-functional)	LLO_0804	84.4645	113.77	7.02	4	4	4
D3HJR5	Putative transcriptional regulator, LysR family	LLO_2256	34.7185	113.31	9.24	3	3	3
D3HJ84	Uncharacterized protein	LLO_2078	16.7448	113.17	19.18	3	3	4
D3HKH0	Arginine--tRNA ligase	argS	65.8827	112.39	6.48	4	4	4
A0A378KMN4	30S ribosomal protein S12	rpsL	14.0916	111.08	20.63	3	3	3
D3HR97	Acetyl-CoA synthetase	acsA	72.6819	111.01	5.57	4	4	4
D3HRL1	Uncharacterized protein	LLO_1182	19.8468	110.96	16.76	3	3	3
D3HSX0	Putative shikimate kinase	LLO_1636	28.9549	110.9	12.55	3	3	3
D3HPL0	50S ribosomal protein L16	rplP	15.7887	110.89	21.9	3	3	3
D3HTE7	30S ribosomal protein S6	rpsF	13.1418	110.82	16.07	2	2	3
D3HIU8	TldD protein	tldD	51.3401	110.57	6.88	3	3	3
D3HPN2	Single-stranded DNA-binding protein	ssb	17.5698	110.54	17.2	3	3	3
D3HLA4	TraG-D_C domain-containing protein	dotL	87.5316	109.98	5.12	4	4	4
D3HPH0	Putative phosphoribosyltransferase	LLO_0453	22.9592	108.53	15.64	3	3	3
D3HP07	Transcription termination/antitermination protein NusA	nusA	54.8742	107.22	5.49	3	3	3
D3HPY8	Putative DNA-binding ferritin-like protein (Oxidative damage protectant)	LLO_0618	16.0373	106.04	20.28	2	2	2
D3HRK0	tRNA pseudouridine synthase A	truA	29.7943	105.13	10.69	3	3	3
D3HR79	Proline iminopeptidase	LLO_1054	36.4654	103.99	9.38	2	2	2
D3HN25	Putative efflux protein	lmxE	44.3072	103.39	11.03	4	4	4
D3HL98	Component of the Dot/Icm secretion system	dotF	30.4948	103.08	12.64	3	3	3
D3HL73	UDP-N-acetylmuramoyl-tripeptide--D-alanyl-D-alanine ligase	murF	47.0024	102.98	5.67	2	2	2
D3HJV9	Putative patatin-like phospholipase	LLO_2301	43.6162	102.61	8.07	3	3	3
D3HJX3	UDP-N-acetylmuramate--L-alanyl-gamma-D-glutamyl-meso-2,6-diaminoheptandioate ligase	mpl	50.1035	101.1	6.83	3	3	3
D3HNC7	Major outer membrane protein homolog	LLO_0065	34.0767	100.84	10.09	3	3	3
D3HTE6	30S ribosomal protein S18	rpsR	8.73751	100.13	32	2	2	2
D3HKK6	Putative heat shock protein, Hsp20 family	LLO_2550	16.9058	99.43	21.23	3	3	3
D3HSN4	2-methylisocitrate lyase	prpB	32.7025	99.21	10.54	3	3	3
D3HST8	Putative membrane protein	LLO_1605	213.585	98.01	1.46	3	3	3
D3HJH5	Putative NAD dependent epimerase/dehydratase	LLO_2169	106.053	97.79	3.16	2	2	2
D3HQ94	Putative polyketide synthase of type I	LLO_0722	427.962	97.18	0.87	3	3	3
D3HM87	Putative quinone oxidoreductase	LLO_3124	36.5053	97.08	5.11	1	1	1
D3HPL6	30S ribosomal protein S14	rpsN	11.7364	96.48	35	3	3	3
D3HST6	SECA_MOTOR_DEAD domain-containing protein	LLO_1604	257.467	96.35	1.3	3	3	3
D3HMN3	4-hydroxy-tetrahydrodipicolinate reductase	dapB	26.2317	95.83	15.23	4	4	4
D3HN82	GTPase HflX	hflX	47.1159	95.61	5.49	2	2	2
D3HPH1	L-allo-threonine dehydrogenase, NAD(P)-binding	ydfG	28.8569	94.82	10.47	2	2	2
D3HP55	50S ribosomal protein L20	rplT	13.5395	94.8	24.37	3	3	3
D3HPB7	Succinate--CoA ligase [ADP-forming] subunit alpha	sucD	30.2285	94.24	8.9	2	2	2
D3HL84	Alkyl hydroperoxide reductase, peroxiredoxin	ahpC	20.3332	94.12	12.64	2	2	2
D3HJY9	Putative aldehyde dehydrogenase	LLO_2332	55.669	93.3	4.15	2	2	2
D3HJK9	Putative ribose-phosphate pyrophosphokinase	LLO_2199	33.3269	92.8	7.05	2	2	2
D3HMD1	GDP-mannose 4,6-dehydratase	gmd	38.9507	92.11	6.41	3	3	3
D3HJW3	Inositol-1-monophosphatase	suhB	28.556	91.91	9.96	2	2	2
D3HKL8	50S ribosomal protein L31	rpmE	8.77134	90.9	25	2	2	2
A0A378KR34	Cell division protein FtsZ	ftsZ	41.1001	90	9.23	4	4	4
D3HPL2	30S ribosomal protein S17	rpsQ	9.48315	89.53	30.12	2	2	3
D3HMN9	Phosphoribosylformylglycinamidine cyclo-ligase	purM	37.975	89.05	13.83	3	3	3
D3HPL8	50S ribosomal protein L6	rplF	19.2946	87.5	13.97	2	2	2
D3HRR4	Pyrophosphate--fructose 6-phosphate 1-phosphotransferase	pfp	44.5768	87.01	10.63	3	3	3
D3HQT1	Ribonuclease PH	rph	26.1673	86.88	5.96	1	1	1
D3HNE2	Fumarate hydratase class II	fumC	50.1525	86.5	7.34	3	3	3
D3HPM9	50S ribosomal protein L17	rplQ	14.3926	86.47	11.81	2	2	2
D3HSE9	Histidine ammonia-lyase	hutH	55.1118	86.09	4.72	2	2	2
D3HRW2	Trigger factor	tig	51.06	85.28	2.69	1	1	1
D3HLA5	Uncharacterized protein	dotM	43.0003	85.13	5.57	2	2	2
D3HL91	Uncharacterized protein	LLO_2777	16.5764	85.1	14.19	3	3	3
D3HPL7	30S ribosomal protein S8	rpsH	14.7558	83.65	12.98	2	2	2
D3HRK5	Cysteine--tRNA ligase	cysS	51.3438	83.18	6.39	3	3	3
D3HPU9	N5-glutamine methyltransferase	prmB	34.5443	82.57	8.52	3	3	3
D3HNZ5	NADH-quinone oxidoreductase subunit D	nuoD	47.9612	82.03	6.47	2	2	2
D3HN08	Reverse transcriptase domain-containing protein	LLO_3394	53.7111	81.5	2.17	1	1	1
D3HQ60	Aspartate--ammonia ligase	asnA	36.771	80.59	8	2	2	2
D3HQE9	Uncharacterized protein	LLO_0775	44.3569	80.58	4.38	1	1	1
D3HPD6	3-oxoacyl-[acyl-carrier-protein] reductase	fabG	27.8431	80.35	11.29	2	2	2
D3HP53	Translation initiation factor IF-3	infC	15.2563	79	15.38	2	2	3
D3HMN5	Methylmalonate-semialdehyde dehydrogenase [acylating] (MMSDH), oxidoreductase protein	mmsA	54.0652	78.9	2.81	1	1	1
D3HTF2	Beta-ketoacyl-CoA thiolase, anaerobic, subunit	yfcY	47.209	78.11	6.61	2	2	2
D3HRR3	Tfp pilus assembly protein, major type IV pilin class A	pilE	14.8187	78.04	8.33	1	1	1
D3HMM8	Pyruvate kinase	pykA	51.614	77.7	2.97	1	1	1
D3HIW5	Universal stress protein	UspA	16.3646	77.48	16.78	2	2	2
D3HQ33	Uncharacterized protein	LLO_0660	17.0088	77.2	17.76	2	2	2
D3HPP6	Polyketide_cyc domain-containing protein	LLO_0528	16.7051	76.85	15.97	2	2	2
D3HKX7	Ribosome-binding ATPase YchF	ychF	39.6195	76.47	6.61	3	3	3
D3HPE6	Malate dehydrogenase, (Decarboxylating, NAD-requiring) (Malic enzyme)	sfcA	62.7477	76.15	3.16	2	2	2
D3HPL4	50S ribosomal protein L24	rplX	12.0746	75.6	38.53	3	3	3
D3HRV5	Membrane-bound lytic murein transglycosylase B	mltB	39.2221	75.16	7.94	3	3	4
D3HSJ6	Dihydrolipoamide acetyltransferase component of pyruvate dehydrogenase complex	odp	39.8797	74.63	5.41	2	2	2
D3HRJ3	Ribosomal RNA large subunit methyltransferase J	rlmJ	32.2257	74.4	8.7	2	2	2
D3HKV1	Putative aminopeptidase	LLO_2639	49.8573	74.08	4.63	2	2	2
D3HRA3	Acetyl-CoA acetyltransferase	atoB	41.1952	73.99	7.61	2	2	2
D3HM68	Putative transcriptional regulator, lysR family	LLO_3106	34.23	73.73	12.46	3	3	3
D3HKR3	Putative propionyl-CoA carboxylase beta chain	LLO_2603	51.8936	73.33	2.54	1	1	1
D3HNM7	Uncharacterized protein	LLO_0162	62.6068	72.84	3.8	2	2	2
D3HMA2	Putative acetolactate synthase	budB	59.6579	72.58	3.11	2	2	2
D3HNE4	Thioredoxin	trxA	11.904	72.14	11.11	1	1	1
D3HL12	Protein HflC	hflC	34.1004	71.88	6.91	2	2	2
D3HQ13	Weakly similar to eukaryotic proteins	LLO_0641	51.4398	71.81	4.58	2	2	2
D3HRQ4	Type IV pilus assembly PilZ	pilZ	21.6573	69.08	8.11	2	2	2
D3HRK2	Tryptophan synthase beta chain	trpB	43.0901	68.7	8.52	2	2	2
D3HL40	Putative poly-beta-hydroxybutyrate synthase	LLO_2729	66.9113	68.6	4.14	2	2	2
D3HNK1	Peptide methionine sulfoxide reductase MsrA	msrA	32.9119	68.27	5.88	2	2	2
D3HP79	Defect in organelle trafficking protein DotA	dotA	109.819	68.14	1.05	1	1	1
D3HPA0	Protein capL	capL	49.2966	68.07	5.12	2	2	2
D3HMS5	DUF155 domain-containing protein	LLO_3311	31.3572	67.85	5.22	1	1	1
D3HMR1	Probable glycine dehydrogenase (decarboxylating) subunit 2	gcsB	53.4406	66.84	4.3	1	1	1
D3HLZ0	Putative citrate lyase beta subunit	LLO_3025	31.2565	66.19	8.1	2	2	2
D3HPV9	Pseudouridine synthase	rluC	35.8494	66.1	2.2	1	1	1
D3HRR6	Glutamate--tRNA ligase	gltX	53.8194	65.55	3.18	1	1	1
D3HM27	Coenzyme A biosynthesis bifunctional protein CoaBC	dfp	43.3845	64.92	7.2	2	2	2
D3HSP1	Putative ribose/galactose isomerase	LLO_1562	16.3764	64.88	6.8	1	1	1
D3HM45	Putative regulatory protein (GGDEF domain)	LLO_3083	62.1685	64.87	3.31	2	2	2
D3HMQ3	Putative ABC transporter, ATP-binding protein	LLO_3289	48.3975	64.42	3.7	1	1	1
D3HPV3	Substrate of the Dot/Icm secretion system	AnkH	53.3456	62.11	1.93	1	1	1
D3HL70	UDP-N-acetylmuramoylalanine--D-glutamate ligase	murD	52.7073	61.12	4.34	2	2	2
D3HLG7	Malate dehydrogenase	mdh	35.7288	60.26	7.29	2	2	2
D3HL20	RNA polymerase sigma-54 factor	rpoN	53.1145	60.01	3.01	2	2	2
D3HNL4	Cytochrome c	cycA	56.6781	59.84	4.09	1	1	1
D3HRG9	Putative glyoxalase/bleomycin resistance protein	LLO_1140	14.4073	59.48	9.38	1	1	1
D3HTD1	Lipopolysaccharide assembly protein B	lapB	44.2618	58.95	2.83	1	1	1
D3HKU7	Probable cytosol aminopeptidase	pepA	52.6248	58.47	2.07	1	1	1
D3HPK2	30S ribosomal protein S10	rpsJ	11.9445	57.93	17.14	2	2	2
D3HMU3	Uncharacterized protein	LLO_3329	23.4677	57.52	3.59	1	1	2
D3HND5	Integration host factor subunit beta	himD	11.7762	57.51	9.8	1	1	2
D3HQE2	Putative 4-methyl-5(B-hydroxyethyl)-thiazole monophosphate biosynthesis enzyme	thiJ	22.8308	57.5	8.53	2	2	2
D3HL49	Aspartate carbamoyltransferase	pyrB	33.2671	56.94	7.43	2	2	2
D3HSH6	Adenylate kinase	adk	24.6979	56.32	7.66	2	2	2
D3HQQ5	3-dehydroquinate synthase	aroB	40.4523	55.98	8.45	2	2	2
D3HM53	Putative oxidoreductase with FAD/NAD(P)-binding domain	yhiN	43.1386	55.83	3.58	1	1	1
D3HPX6	Glycerophosphodiester phosphodiesterase, cytosolic	ugpQ	27.1077	55.65	6.69	1	1	1
D3HT54	Elongation factor Ts	tsf	31.9314	55.58	4.11	1	1	1
D3HM21	TPR_REGION domain-containing protein	LLO_3057	64.8452	55.54	2.12	1	1	1
D3HNY7	ATP-dependent zinc metalloprotease FtsH	ftsH	71.2738	55.05	3.43	2	2	2
D3HPS0	UvrABC system protein A	uvrA	103.959	54.89	2.65	2	2	2
D3HQQ9	Pyrroline-5-carboxylate reductase	proC	30.2148	54.87	5.8	1	1	1
D3HR68	Ankyrin repeat protein	LLO_1043	71.3842	54.67	3.51	2	2	2
D3HQY7	Putative universal stress family protein	LLO_0959	35.1342	54.55	5.14	1	1	1
D3HR37	Uncharacterized protein	LLO_1012	36.7364	53.91	7.14	2	2	2
D3HNX4	Aminopeptidase N	pepN	98.5053	53.52	1.63	1	1	1
D3HL83	Alkyl hydroperoxide reductase AhpD	ahpD	18.9569	53.42	4.55	1	1	1
D3HLG9	Glycerol-3-phosphate acyltransferase	plsY	30.3978	53.21	8.54	3	3	3
D3HPF0	Putative prolyl oligopeptidase	LLO_0433	44.6146	53.05	3.05	1	1	1
D3HJR9	Uncharacterized protein	LLO_2260	33.2257	52.73	5.52	2	2	2
D3HKZ4	Serine--tRNA ligase	serS	48.9269	52.67	2.8	1	1	1
D3HJF4	Uncharacterized protein	LLO_2152	49.453	52.65	4.63	2	2	2
D3HN23	Uncharacterized protein	LLO_3409	93.1974	52.54	1.33	1	1	1
D3HQJ9	Serine hydroxymethyltransferase	glyA	45.7067	52.44	2.88	1	1	1
D3HKZ5	Acyl-[acyl-carrier-protein]--UDP-N-acetylglucosamine O-acyltransferase	lpxA	27.654	51.8	3.91	1	1	1
D3HMB8	Putative glycosyl transferase, group 1	LLO_3154	48.9811	51.21	2.79	1	1	1
D3HPZ0	Putative 3-hydroxybutyrate dehydrogenase	LLO_0620	27.4703	50.83	6.92	2	2	2
D3HPY9	Probable acetoacetate decarboxylase	adc	27.6765	50.65	5.71	1	1	1
D3HSG4	3-oxoacyl-[acyl-carrier-protein] synthase 2	fabF	44.1284	49.86	1.94	1	1	1
D3HTV3	Uncharacterized protein	LLO_p0044	35.0868	49.85	3.85	1	1	1
D3HP11	30S ribosomal protein S15	rpsO	10.7618	49.8	19.78	1	1	1
D3HNA0	Uncharacterized protein	LLO_0039	30.4026	49.59	3.64	1	1	1
D3HNR1	Methionine--tRNA ligase	metG	63.0064	49.37	1.27	1	1	1
D3HQL5	2,3,4,5-tetrahydropyridine-2,6-dicarboxylate N-succinyltransferase	dapD	30.0275	49.32	4.03	1	1	1
D3HSR0	Putative short-chain dehydrogenase/reductase	LLO_1580	28.598	48.91	7.2	2	2	2
D3HR18	Rtx repeat protein	LLO_0993	124.115	48.74	31.94	1	1	2
D3HSP0	Uncharacterized protein	LLO_1561	22.5738	48.63	10.77	2	2	2
D3HKR8	3-oxoacyl reductase	fabG	27.6725	48.62	5.18	1	1	1
D3HIW3	Isoleucine--tRNA ligase	ileS	106.085	48.42	1.4	1	1	1
D3HQD4	Putative metallo-beta-lactamase family protein	LLO_0760	39.4664	48.1	3.07	1	1	1
D3HKE9	Protein adenylyltransferase SelO	selO	56.3977	47.92	3.82	1	2	2
D3HJW7	Fe-S cluster assembly protein	sufA	13.3747	47.79	9.92	1	1	1
D3HK02	tRNA-2-methylthio-N(6)-dimethylallyladenosine synthase	miaB	49.9147	47.6	1.79	1	1	1
D3HTB1	Putative translation factor	LLO_1776	22.658	46.92	3.4	1	1	1
D3HP54	50S ribosomal protein L35	rpmI	7.50921	46.69	18.18	1	1	1
D3HJT7	Argininosuccinate synthase	argG	45.3715	45.57	1.47	1	1	1
D3HLZ7	Similar to eukaryotic cytokinin oxidase	LLO_3032	51.3451	45.25	1.74	1	1	1
D3HL61	Metallopeptidase PepO, peptidase, M13 family	pepO	76.5506	44.9	1.18	1	1	1
D3HPZ5	Uncharacterized protein	LLO_0623	48.8341	44.88	3.02	1	1	1
D3HSR3	CBS domain protein	LLO_1583	16.8169	44.54	12.08	2	2	2
D3HMB0	Uncharacterized protein	LLO_3146	94.4045	44.52	1.54	1	1	1
D3HQ31	Putative metal dependent phosphohydrolase	LLO_0658	38.5447	44.1	2.68	1	1	1
D3HJR0	GMP synthase [glutamine-hydrolyzing]	guaA	58.2502	43.94	3.05	2	2	2
D3HNC1	Acetylornithine aminotransferase	argD	42.272	43.9	4.63	1	1	1
D3HSF5	Iron-sulfur cluster insertion protein ErpA	yadR	13.9735	42.89	10.16	1	1	1
A0A378L1T5	Acyl carrier protein	acp	9.26758	42.86	12.2	1	1	1
Q9S6G0	Macrophage infectivity potentiator (Fragment)	Macrophage	14.3875	42.77	9.49	1	1	1
D3HSW0	Mrr_cat domain-containing protein	LLO_1626	37.5657	42.61	3.35	1	1	1
D3HQ85	Uncharacterized protein	LLO_0713	27.5169	42.47	4.62	1	1	1
D3HP82	Defect in organelle trafficking protein DotB (ATPase)	dotB	42.5001	42.15	2.66	1	1	1
A0A378L0I9	2-amino-4-hydroxy-6-hydroxymethyldihydropteridine pyrophosphokinase	folK	18.0487	41.52	3.87	1	1	1
D3HPN7	Putative 3-oxoacyl-[acyl-carrier protein] reductase	LLO_0519	26.918	41.4	3.59	1	1	1
D3HN66	Chromosomal replication initiator protein DnaA	dnaA	51.962	41.09	2.84	1	1	1
D3HRZ5	Leucine-rich repeat protein, weakly similar to eukaryotic NOD proteins	LLO_1314	32.011	40.71	2.85	1	1	1
D3HPY6	10 kDa chaperonin	groS	10.4826	40.51	10.42	1	1	1
D3HQR7	Acyl CoA dehydrogenase, short chain specific	acdA	42.8521	40.01	2.08	1	1	1
D3HND4	dCTP deaminase	dcd	21.0395	39.73	5.85	1	1	1
D3HP03	NADH-quinone oxidoreductase chain L	nuoL	71.9885	39.58	1.37	1	1	1
D3HSG2	3-oxoacyl-[acyl-carrier-protein] reductase	fabG	26.5355	39.24	8.06	1	1	1
D3HQV9	Protein translocase subunit SecD	secD	67.4322	38.35	1.62	1	1	1
D3HPC4	Ribose-phosphate pyrophosphokinase	prs	34.3157	38.34	4.13	1	1	1
D3HKE2	Uncharacterized protein	LLO_2486	14.4008	38.24	7.2	1	1	1
D3HSF4	YkuD domain-containing protein	LLO_1475	17.3108	38.1	5.77	1	1	1
D3HPI0	Acyl coenzyme A dehydrogenase	fadE	91.5438	37.03	1.1	1	1	1
D3HJL1	Membrane-bound lytic murein transglycosylase A	mltA	50.6406	37	2.41	1	1	1
D3HP92	AB hydrolase-1 domain-containing protein	LLO_0377	33.8297	36.89	4.79	1	1	1
D3HR28	Putative bacterioferritin	LLO_1003	17.9831	36.78	5.84	1	1	1
D3HPA9	Putative virulence protein LvgA	lvgA	23.6379	36.39	2.91	1	1	1
D3HKR1	Uncharacterized protein	LLO_2601	58.5529	36.37	1.57	1	1	1
D3HLF4	Uncharacterized protein	LLO_2837	20.0429	36.34	6.9	1	1	1
D3HMN7	Putative acetyl-CoA synthetase	acsB	69.9093	36.29	1.92	1	1	1
D3HT84	Putative acetoacetate decarboxylase	LLO_1749	27.7736	36.23	6.5	1	1	1
D3HJ44	Bifunctional hydroxy-methylpyrimidine kinase and hydroxy-phosphomethylpyrimidine kinase	thiD	29.0902	36.14	4.76	1	1	1
D3HQI3	L-threonine 3-dehydrogenase	tdh	37.1729	36.14	3.82	1	1	1
D3HNZ3	NADH-quinone oxidoreductase subunit B	nuoB	17.4127	36.03	6.33	1	1	1
A0A378L0R5	Transcriptional regulatory protein CpxR	cpxR	25.5993	35.68	4.42	1	1	1
D3HJ46	Putative lipopolysaccharide biosynthesis glycosyltransferase	LLO_2040	30.0853	35.61	2.67	1	1	1
D3HN13	Putative succinylglutamate desuccinylase / aspartoacylase family	LLO_3399	37.782	35.35	2.35	1	1	1
D3HN32	ATP synthase epsilon chain	atpC	14.8868	35.26	9.29	1	1	1
D3HR60	UPF0234 protein LLO_1035	LLO_1035	18.4185	35.14	4.97	1	1	1
D3HQI8	Formimidoylglutamase	hutG	35.548	35.13	2.19	1	1	1
D3HN43	Uncharacterized protein	LLO_3429	9.67286	34.61	13.58	1	1	1
D3HS21	Putative pterin-4-alpha-carbinolamine dehydratase	LLO_1341	12.7461	34.57	7.96	1	1	1
D3HSK1	Putative acyl-CoA synthetase, long-chain-fatty-acid--CoA ligase	lidS	62.9381	34.38	1.4	1	1	1
D3HMP0	Phosphoribosylformylglycinamidine synthase subunit PurQ	purQ	48.8411	34.28	3.46	1	1	1
D3HSB9	NAGPA domain-containing protein	LLO_1441	29.0345	33.81	2.69	1	1	1
D3HTD4	Cytidylate kinase	kcy	25.4793	33.32	6.99	1	1	1
D3HT53	Uridylate kinase	pyrH	26.6247	32.97	3.66	1	1	1
D3HNT9	Putative methyltransferase	LLO_0224	48.1615	32.87	2.35	1	1	1
D3HJ12	Uncharacterized protein	LLO_2008	21.533	32.7	4.9	1	1	1
D3HRB4	Putative transcriptional regulator lysR family	LLO_1089	34.8011	32.45	3.33	1	1	1
D3HKI1	Uncharacterized protein	LLO_2526	34.0128	32.02	2.37	1	1	1
D3HJT6	Argininosuccinate lyase	argH	46.4335	31.69	2.2	1	1	1
D3HLZ9	Putative kynurenine 3-monooxygenase	LLO_3034	51.4082	31.68	1.34	1	1	1
D3HLY9	4-hydroxybutyrate coenzyme A transferase	cat	48.1049	31.45	2.29	1	1	1
D3HLV3	Phosphoenolpyruvate carboxylase	capP	88.3747	31.41	1.04	1	1	1
D3HKJ3	Cyanophycin synthetase	cphA	97.2916	31.2	1.14	1	1	1
D3HLB9	Phosphogluconate dehydratase	edd	65.7074	31.13	1.47	1	1	1
D3HR75	Glutamate--cysteine ligase	gshA	48.2408	30.67	1.62	1	1	1
D3HSR9	Pilus assembly protein PilB	pilB	63.7414	30.02	2.26	1	1	1
D3HR93	Weak similarity to eukaryotic proteins	LLO_1068	59.5828	29.92	1.72	1	1	1
D3HTE0	Putative aldehyde dehydrogenase	yneI	49.928	29.88	3.72	1	1	1
D3HPW0	Putative phosphatase	LLO_0589	24.2704	29.81	3.18	1	1	1
D3HMM5	Transketolase	tkt	73.2937	29.59	2.56	1	1	1
D3HR81	Putative outer membrane protein	LLO_1056	28.4437	29.3	3.05	1	1	1
D3HKS7	Uracil phosphoribosyltransferase	upp	23.9746	29.25	6.07	1	1	1
D3HMV6	Glu_synthase domain-containing protein	LLO_3341	57.9669	29.14	1.72	1	1	1
D3HN10	Hypothetical membrane protein	LLO_3396	79.629	29.05	1.02	1	1	1
D3HRY2	Histidine biosynthesis bifunctional protein HisB	hisB	39.35	28.77	1.7	1	1	1
D3HQA2	Putative erythromycin esterase	LLO_0730	49.9319	28.69	2.32	1	1	1
D3HSI0	Uncharacterized protein	LLO_1501	38.7109	28.43	3.87	1	1	1
D3HNR8	Putative lipase	LLO_0203	29.5522	28.28	2.68	1	1	1
D3HPT1	Putative membrane-associated metalloprotease proteins	LLO_0562	38.6882	28.08	3.67	1	1	1
D3HT44	Arginine N-succinyltransferase	astA	39.057	27.94	1.75	1	1	1
D3HSN5	Citrate synthase	prpC	41.8593	27.81	4.03	1	1	1
D3HJ71	L-serine dehydratase	sdhL	49.536	27.8	1.75	1	1	1
D3HSY8	Uncharacterized protein	LLO_1653	16.6253	27.79	7.59	1	1	1
D3HIU9	Putative hydrolase	LLO_1945	29.7984	27.79	8.18	1	1	1
D3HPT8	Type II secretion system protein	uptC	41.4636	27.74	3.78	1	1	1
D3HMU6	Uncharacterized protein	LLO_3332	56.8017	27.21	2.17	1	1	1
D3HL42	Putative aminodeoxychorismate lyase	LLO_2731	30.205	27.16	3.66	1	1	1
D3HSE8	Urocanate hydratase	hutU	60.6627	26.89	1.62	1	1	1
D3HNI3	Universal stress protein	LLO_0119	17.0281	26.45	9.09	1	1	1
A0A378KYI2	Riboflavin biosynthesis protein	ribF	35.4048	26.38	2.21	1	1	1
D3HMZ5	Putative S-transferase	yfcG	24.6136	26.15	4.72	1	1	1
D3HKC8	Pyridine nucleotide transhydrogenase, alpha subunit	pntA	40.5831	26.03	3.45	1	1	1
D3HRV9	Ribonuclease 3	rnc	25.8004	25.09	4.41	1	1	1
D3HKH1	ATP-dependent DNA helicase RecG	recG	77.8068	24.92	0.87	1	1	1
D3HLV0	Uncharacterized protein	LLO_2983	27.8979	24.73	6.85	1	1	1
D3HQA7	Putative transmembrane protein	LLO_0735	15.9798	24.64	8.33	1	1	1
D3HS74	ANK_REP_REGION domain-containing protein	LLO_1394	122.184	24.5	0.94	1	1	1
D3HLF8	30S ribosomal protein S16	rpsP	9.74828	23.88	8.24	1	1	1
D3HQM1	Uncharacterized protein	LLO_0846	25.6584	23.52	3.67	1	1	1
D3HMT3	Putative two-component sensor histidine kinase	LLO_3319	47.3175	23.42	2.17	1	1	1
D3HLX0	Putative oxidoreductase, short-chain dehydrogenase/reductase family protein	LLO_3003	26.755	23.16	2.42	1	1	1
D3HK91	Putative membrane protein	LLO_2435	22.2259	23.1	9.52	1	1	1
D3HPZ7	Zeta_toxin domain-containing protein	LLO_0625	58.2999	22.11	1.55	1	1	1
D3HMR7	Protein-glutamate methylesterase/protein-glutamine glutaminase	cheB	38.0231	20.45	1.71	1	1	1
